# Supplementary material for: Stable pure-green organic light-emitting diodes toward Rec.2020 standard
Source: Nat Commun. 2024 May 23;15:4394. doi: 10.1038/s41467-024-48659-6 (PMC11116534; doi:10.1038/s41467-024-48659-6)
Supplement: Supplementary file 3 — Source data [file 41467_2024_48659_MOESM3_ESM.zip › Source Data/Source Data Fig. 1.xlsx]

## Sheet: 1b
PL of PIC-TRZ2		PL of 4CzIPN		Abs. of PIC-TRZ2		Abs. of 4CzIPN		Abs. of h-BNCO
360	0.00198	360	0.000595485	800	0.00255	800	0.00185	800	-0.00296
360.4	0.00205	360.4	0.000626614	799	-0.00114	799	-0.01445	799	-0.00931
360.8	0.00224	360.8	0.000714791	798	0.00635	798	-0.00158	798	0.02126
361.2	0.00217	361.2	0.000600853	797	0.00046212	797	-0.00158	797	0.00177
361.6	0.002	361.6	0.000493027	796	0.01047	796	-0.00198	796	0.00492
362	0.00194	362	0.000515661	795	-0.00561	795	-0.000626992	795	-0.02412
362.4	0.00186	362.4	0.000349519	794	-0.000537324	794	-0.00182	794	0.00109
362.8	0.00198	362.8	0.000286128	793	-0.007	793	-0.00283	793	-0.00681
363.2	0.00198	363.2	0.000259303	792	-0.009	792	-0.00406	792	-0.00862
363.6	0.00183	363.6	0.000132679	791	-0.01089	791	-0.00621	791	0.00679
364	0.0018	364	0.000131215	790	-0.000494817	790	-0.00718	790	0.01647
364.4	0.00162	364.4	0.000185224	789	0.0037	789	-0.00666	789	-0.00599
364.8	0.00166	364.8	-0.00010463	788	0.00458	788	-0.00617	788	0.01709
365.2	0.00152	365.2	4.62312e-05	787	0.01172	787	-0.00458	787	0.00159
365.6	0.00177	365.6	-1.38101e-05	786	0.00916	786	-0.00206	786	-0.00643
366	0.00173	366	-5.83976e-05	785	0.00471	785	-0.000446956	785	0.00654
366.4	0.00171	366.4	-0.000186696	784	-0.01259	784	0.00126	784	-0.01348
366.8	0.00194	366.8	-0.000134796	783	-0.01004	783	0.00292	783	-0.02235
367.2	0.00185	367.2	-0.000265793	782	0.00471	782	0.00237	782	-0.00313
367.6	0.00206	367.6	-0.00013133	781	0.00445	781	0.00141	781	-0.0051
368	0.00199	368	-2.83552e-05	780	0.01215	780	0.00105	780	0.00676
368.4	0.00206	368.4	6.50059e-05	779	0.00102	779	0.000471414	779	0.000358239
368.8	0.00224	368.8	-0.000108591	778	-0.00255	778	-0.000317605	778	-0.000612058
369.2	0.00219	369.2	-3.65485e-05	777	0.00237	777	-0.000907389	777	-0.0117
369.6	0.00245	369.6	2.71535e-05	776	-0.00102	776	-0.00133	776	0.00257
370	0.0023	370	-7.89926e-05	775	0.00899	775	-0.00106	775	0.00179
370.4	0.00211	370.4	-0.000259429	774	0.00917	774	0.000355059	774	-0.0001992
370.8	0.00273	370.8	-0.000177927	773	-0.00114	773	0.00091062	773	-0.00709
371.2	0.00267	371.2	-0.000148781	772	0.00562	772	0.000480921	772	0.00295
371.6	0.00264	371.6	-9.37595e-05	771	0.00339	771	0.000382843	771	0.00209
372	0.00277	372	-6.10748e-05	770	0.00873	770	-0.000259182	770	0.00712
372.4	0.00301	372.4	7.4414e-05	769	0.00368	769	-0.00102	769	0.000706839
372.8	0.00321	372.8	8.56686e-05	768	-0.000674652	768	-0.0019	768	0.00562
373.2	0.00351	373.2	2.23e-05	767	-0.00294	767	-0.00268	767	-0.00261
373.6	0.0037	373.6	0.000268187	766	-0.00317	766	-0.00333	766	0.000861058
374	0.00396	374	0.00043059	765	-0.00416	765	-0.00398	765	0.00197
374.4	0.00461	374.4	0.000519975	764	-0.000853397	764	-0.00421	764	-0.00373
374.8	0.00578	374.8	0.000848568	763	-0.000664843	763	-0.00412	763	-0.00965
375.2	0.00587	375.2	0.00127	762	0.000297544	762	-0.00409	762	0.00553
375.6	0.00675	375.6	0.00117	761	0.00177	761	-0.00406	761	-0.000353419
376	0.00748	376	0.00125	760	0.00597	760	-0.00383	760	0.00116
376.4	0.00816	376.4	0.00159	759	0.000406535	759	-0.00292	759	-8.1929e-05
376.8	0.00907	376.8	0.00183	758	-0.00255	758	-0.00173	758	-0.000393581
377.2	0.00976	377.2	0.0022	757	-0.000411985	757	-0.000901125	757	-0.00222
377.6	0.01023	377.6	0.00243	756	-0.00011989	756	-0.000660453	756	0.0001992
378	0.01012	378	0.00271	755	0.00245	755	-0.000670581	755	-0.00273
378.4	0.01165	378.4	0.00285	754	0.00482	754	-0.00086593	754	0.00201
378.8	0.01157	378.8	0.00286	753	-0.000714979	753	-0.000915701	753	-0.00408
379.2	0.01207	379.2	0.00301	752	-0.00255	752	-0.000730514	752	-3.53419e-05
379.6	0.01225	379.6	0.00304	751	-0.00116	751	-0.000635679	751	-0.00188
380	0.01217	380	0.00307	750	-0.000410895	750	-0.00114	750	-0.00507
380.4	0.01192	380.4	0.00268	749	-0.00216	749	-0.00132	749	-0.00122
380.8	0.0123	380.8	0.00266	748	3.70568e-05	748	-0.00146	748	-0.00336
381.2	0.01126	381.2	0.00231	747	-0.000553672	747	-0.00121	747	8.03226e-06
381.6	0.01152	381.6	0.00209	746	-0.00112	746	-0.000756366	746	-0.00118
382	0.01044	382	0.00204	745	-7.62934e-05	745	-0.000823687	745	-0.00127
382.4	0.00973	382.4	0.00148	744	-0.00404	744	-0.000726171	744	-0.00271
382.8	0.00885	382.8	0.00143	743	-0.000179835	743	-0.000852091	743	-0.000417677
383.2	0.00896	383.2	0.000927367	742	-0.000212532	742	-0.00106	742	-0.00151
383.6	0.00843	383.6	0.000685944	741	0.000126429	741	-0.00114	741	-0.00181
384	0.00782	384	0.000596697	740	9.2642e-05	740	-0.00084283	740	-0.00129
384.4	0.00751	384.4	0.000308024	739	0.00011662	739	-0.000598014	739	-0.00176
384.8	0.00777	384.8	0.000256259	738	0.000162396	738	-8.01419e-05	738	-0.00155
385.2	0.00729	385.2	8.36564e-05	737	0.000127519	737	0.00159	737	-0.00186
385.6	0.00733	385.6	1.87216e-05	736	0.000332421	736	0.00328	736	-0.00187
386	0.00713	386	-5.36397e-05	735	0.000219071	735	0.0047	735	-0.0024
386.4	0.00729	386.4	-7.22024e-05	734	0.000149317	734	0.00556	734	-0.00336
386.8	0.00724	386.8	-7.42518e-05	733	0.000371658	733	0.00614	733	-0.0062
387.2	0.00775	387.2	-0.000172595	732	0.00201	732	0.00614	732	-0.00885
387.6	0.00791	387.6	-0.000167951	731	0.00011444	731	0.00563	731	0.00229
388	0.00779	388	-0.000232268	730	0.00102	730	0.00471	730	0.00123
388.4	0.00755	388.4	-0.000267826	729	0.00169	729	0.00348	729	-0.000637761
388.8	0.00843	388.8	-0.000300992	728	0.000565661	728	0.00205	728	-0.00491
389.2	0.00822	389.2	-0.000207565	727	0.00208	727	0.000580944	727	0.000212052
389.6	0.00809	389.6	-0.000229466	726	8.71925e-06	726	-0.000918125	726	0.00197
390	0.00838	390	-0.000275444	725	-0.00196	725	-0.00154	725	-0.000894793
390.4	0.00826	390.4	-0.000130089	724	0.00132	724	-0.00188	724	0.00103
390.8	0.00848	390.8	-0.000164193	723	0.00197	723	-0.00225	723	0.00263
391.2	0.00817	391.2	-0.000222173	722	0.00169	722	-0.00268	722	0.00152
391.6	0.00875	391.6	-0.000317813	721	0.000105721	721	-0.00268	721	-0.0013
392	0.00791	392	-0.000376086	720	0.00187	720	-0.00249	720	-0.00255
392.4	0.00907	392.4	-0.000317357	719	0.00258	719	-0.00247	719	-0.000658645
392.8	0.0084	392.8	-0.000236965	718	0.000847947	718	-0.00264	718	-0.00174
393.2	0.00882	393.2	-0.00027149	717	0.00157	717	-0.00258	717	0.00182
393.6	0.00891	393.6	-0.000163142	716	0.00285	716	-0.00229	716	-0.000623303
394	0.00948	394	-0.000192446	715	0.00189	715	-0.00176	715	0.00102
394.4	0.00923	394.4	-0.00028455	714	0.000686641	714	-0.00166	714	-0.00282
394.8	0.00852	394.8	-0.000213665	713	0.000732417	713	-0.00205	713	-0.00158
395.2	0.00874	395.2	-0.000121854	712	0.00196	712	-0.00269	712	0.000944593
395.6	0.00868	395.6	-0.000286458	711	0.00241	711	-0.00343	711	-0.00215
396	0.00899	396	-0.000222218	710	0.00304	710	-0.00391	710	-0.00175
396.4	0.00916	396.4	-0.000253703	709	0.00023651	709	-0.00416	709	-0.000358239
396.8	0.00906	396.8	-0.000111162	708	-0.00316	708	-0.00431	708	-0.00213
397.2	0.00901	397.2	8.47904e-06	707	-0.00155	707	-0.00476	707	-0.00255
397.6	0.00894	397.6	-9.70373e-05	706	0.000309533	706	-0.00542	706	-0.00135
398	0.00909	398	-0.000158154	705	0.000451221	705	-0.00566	705	0.000681135
398.4	0.00923	398.4	-0.00022441	704	0.00154	704	-0.00558	704	0.000703626
398.8	0.00908	398.8	-5.26321e-05	703	-0.00117	703	-0.00521	703	0.00176
399.2	0.00905	399.2	-0.000105053	702	-0.00347	702	-0.00491	702	-0.00261
399.6	0.00866	399.6	-9.46903e-05	701	-0.000159126	701	-0.00476	701	-0.00649
400	0.00962	400	-8.53805e-05	700	-0.00218	700	-0.0049	700	-0.00327
400.4	0.00878	400.4	-5.74732e-05	699	-0.00251	699	-0.00521	699	0.000240968
400.8	0.00915	400.8	-6.82221e-05	698	-0.00168	698	-0.00526	698	0.00344
401.2	0.01001	401.2	-1.30645e-05	697	0.0018	697	-0.00472	697	0.00497
401.6	0.00978	401.6	0.000113656	696	0.00191	696	-0.00366	696	-0.00167
402	0.00959	402	-3.03879e-06	695	0.00269	695	-0.00303	695	-0.0056
402.4	0.0101	402.4	0.000123232	694	-0.000902442	694	-0.00316	694	-0.00362
402.8	0.00949	402.8	9.3104e-05	693	0.000139508	693	-0.003	693	0.000538161
403.2	0.0099	403.2	0.000100605	692	-0.000489368	692	-0.00282	692	-0.00191
403.6	0.01046	403.6	0.000215221	691	-0.000258308	691	-0.00285	691	0.00418
404	0.01078	404	0.000131631	690	-0.000598359	690	-0.00292	690	0.000314864
404.4	0.01086	404.4	5.80834e-05	689	-0.00196	689	-0.00285	689	-0.00306
404.8	0.01096	404.8	0.000348336	688	0.000188554	688	-0.00262	688	3.53419e-05
405.2	0.01136	405.2	0.000351938	687	0.00207	687	-0.00304	687	0.0011
405.6	0.01132	405.6	0.000457543	686	-0.000410895	686	-0.00424	686	0.00431
406	0.01136	406	0.00033513	685	-0.00121	685	-0.00504	685	-0.000133335
406.4	0.01192	406.4	0.000382877	684	0.00269	684	-0.00495	684	0.00571
406.8	0.01199	406.8	0.000422504	683	-0.00212	683	-0.00491	683	0.000292374
407.2	0.01222	407.2	0.000492862	682	0.00175	682	-0.00556	682	-0.00437
407.6	0.01228	407.6	0.000383819	681	0.00262	681	-0.00573	681	-0.00726
408	0.01212	408	0.000375073	680	-0.000373838	680	-0.0055	680	-0.00438
408.4	0.01228	408.4	0.000381682	679	0.00192	679	-0.00521	679	0.000507639
408.8	0.0135	408.8	0.000487312	678	0.00318	678	-0.0049	678	-0.0008466
409.2	0.01392	409.2	0.000436366	677	0.00229	677	-0.0046	677	-0.00437
409.6	0.014	409.6	0.000679087	676	0.00234	676	-0.00375	676	-0.00933
410	0.01299	410	0.000443931	675	0.000209262	675	-0.00247	675	-0.00428
410.4	0.01354	410.4	0.000604137	674	-0.00175	674	-0.00183	674	0.00161
410.8	0.01446	410.8	0.00067145	673	-0.000184194	673	-0.00151	673	0.000117271
411.2	0.01373	411.2	0.000567982	672	0.00206	672	-0.000937467	672	-0.000494787
411.6	0.01359	411.6	0.000670479	671	0.00183	671	-0.000123872	671	-0.00506
412	0.01365	412	0.000663836	670	-0.00142	670	0.000612462	670	-0.00655
412.4	0.0139	412.4	0.000424177	669	-9.2642e-05	669	0.00101	669	-0.00448
412.8	0.01401	412.8	0.000782875	668	-0.000632146	668	0.00137	668	0.000857845
413.2	0.01465	413.2	0.000727871	667	-0.00217	667	0.002	667	-0.000350206
413.6	0.01394	413.6	0.000656308	666	-0.00309	666	0.00267	666	-0.00303
414	0.01352	414	0.000655001	665	-0.00445	665	0.00283	665	-0.00182
414.4	0.01388	414.4	0.000606757	664	-0.00313	664	0.00275	664	-0.00458
414.8	0.01489	414.8	0.000756339	663	-0.00142	663	0.00302	663	-0.00469
415.2	0.01384	415.2	0.000567685	662	-0.00571	662	0.00302	662	-0.00319
415.6	0.01433	415.6	0.000846666	661	-0.00565	661	0.00207	661	0.000432135
416	0.01459	416	0.00068523	660	-0.000147137	660	0.00106	660	0.00205
416.4	0.01437	416.4	0.000694271	659	0.00205	659	0.000563229	659	-0.0018
416.8	0.01458	416.8	0.000432963	658	0.000826149	658	0.000328658	658	-0.0033
417.2	0.01403	417.2	0.000409091	657	-0.00118	657	-0.000307337	657	-0.00985
417.6	0.01413	417.6	0.000640993	656	-0.00109	656	-0.0014	656	-0.01314
418	0.01396	418	0.000453645	655	-0.00206	655	-0.00289	655	-0.00481
418.4	0.01355	418.4	0.000542661	654	-0.00354	654	-0.00437	654	-0.00208
418.8	0.01422	418.8	0.000473429	653	-0.00653	653	-0.00575	653	-0.01061
419.2	0.01403	419.2	0.000562571	652	-0.00267	652	-0.00665	652	-0.00592
419.6	0.0133	419.6	0.000608498	651	0.00237	651	-0.00712	651	-0.00241
420	0.01356	420	0.000728593	650	0.002	650	-0.0077	650	-0.00357
420.4	0.01407	420.4	0.000644581	649	0.0059	649	-0.00866	649	0.00179
420.8	0.01395	420.8	0.000589844	648	0.00467	648	-0.0096	648	-0.000157432
421.2	0.01308	421.2	0.000515411	647	0.00471	647	-0.00992	647	0.00448
421.6	0.01333	421.6	0.000653722	646	0.000719338	646	-0.00972	646	0.0049
422	0.01354	422	0.000746575	645	-0.00113	645	-0.00963	645	-0.00144
422.4	0.01345	422.4	0.000791561	644	-0.000439232	644	-0.0096	644	-0.00417
422.8	0.01295	422.8	0.000671863	643	-0.00171	643	-0.00959	643	-0.00145
423.2	0.01399	423.2	0.000547368	642	0.00225	642	-0.00915	642	0.00133
423.6	0.01386	423.6	0.00051788	641	0.00357	641	-0.00836	641	0.00161
424	0.01394	424	0.000739166	640	0.00332	640	-0.00734	640	0.00321
424.4	0.01378	424.4	0.000671633	639	0.007	639	-0.00593	639	0.0054
424.8	0.0133	424.8	0.000753965	638	0.00437	638	-0.00421	638	0.00183
425.2	0.01279	425.2	0.000831505	637	9.91815e-05	637	-0.0026	637	-0.00296
425.6	0.01409	425.6	0.000708863	636	-0.000287735	636	-0.00126	636	-0.00445
426	0.01442	426	0.000856908	635	-7.84733e-05	635	-0.000127302	635	-0.00223
426.4	0.01463	426.4	0.000827784	634	-0.000777103	634	0.00097224	634	-0.00559
426.8	0.01465	426.8	0.000818078	633	-0.00011444	633	0.00133	633	0.0059
427.2	0.0148	427.2	0.000800451	632	-0.00116	632	0.00124	632	0.00562
427.6	0.01464	427.6	0.00103	631	-0.000428333	631	0.00127	631	-0.000926923
428	0.01626	428	0.000952567	630	-0.000451221	630	0.00195	630	-0.00728
428.4	0.01556	428.4	0.00104	629	-0.00124	629	0.00276	629	-0.0093
428.8	0.0154	428.8	0.00114	628	-0.0009286	628	0.00275	628	-0.00419
429.2	0.01644	429.2	0.00106	627	-9.80916e-05	627	0.00168	627	-0.000130123
429.6	0.01657	429.6	0.00103	626	0.00365	626	0.000183559	626	0.0035
430	0.0166	430	0.00090717	625	0.00543	625	-0.00205	625	0.004
430.4	0.01749	430.4	0.00122	624	0.00417	624	-0.00426	624	0.00542
430.8	0.01824	430.8	0.00112	623	3.37871e-05	623	-0.00585	623	0.00339
431.2	0.01858	431.2	0.00118	622	0.000854487	622	-0.00684	622	0.00623
431.6	0.01912	431.6	0.0014	621	0.00169	621	-0.0079	621	0.00276
432	0.01965	432	0.00141	620	0.00172	620	-0.00869	620	-0.000804832
432.4	0.02012	432.4	0.0012	619	0.00194	619	-0.00842	619	0.000319684
432.8	0.02129	432.8	0.00153	618	-0.00263	618	-0.00722	618	0.000947806
433.2	0.02201	433.2	0.00167	617	-0.0064	617	-0.00513	617	0.000673103
433.6	0.02266	433.6	0.00134	616	0.00126	616	-0.00318	616	0.00129
434	0.02321	434	0.00154	615	0.00534	615	-0.00159	615	0.000830535
434.4	0.02403	434.4	0.00159	614	-0.00121	614	-0.000490557	614	-0.00152
434.8	0.024	434.8	0.00173	613	-0.00139	613	-0.000909648	613	0.00103
435.2	0.02554	435.2	0.00173	612	0.00175	612	-0.0017	612	-0.000228116
435.6	0.02638	435.6	0.00196	611	0.00112	611	-0.00192	611	0.000481935
436	0.02749	436	0.00199	610	-0.000554762	610	-0.00198	610	0.00112
436.4	0.0287	436.4	0.0019	609	1.63486e-05	609	-0.00255	609	0.00161
436.8	0.02927	436.8	0.00187	608	0.00395	608	-0.00317	608	0.00652
437.2	0.03071	437.2	0.00214	607	-0.000546043	607	-0.00308	607	-0.00612
437.6	0.03147	437.6	0.00225	606	0.000508986	606	-0.00274	606	-0.00859
438	0.03159	438	0.00191	605	0.00166	605	-0.00246	605	0.00251
438.4	0.03406	438.4	0.00237	604	0.00196	604	-0.00235	604	-0.00071969
438.8	0.03498	438.8	0.00226	603	0.0041	603	-0.00232	603	0.000938168
439.2	0.03592	439.2	0.00254	602	-0.0016	602	-0.00214	602	-0.00379
439.6	0.03687	439.6	0.00261	601	-0.00184	601	-0.00278	601	-6.10452e-05
440	0.03901	440	0.00299	600	0.00213	600	-0.00366	600	0.000194381
440.4	0.04028	440.4	0.00292	599	0.000331332	599	-0.00402	599	-0.00404
440.8	0.04142	440.8	0.00302	598	0.002	598	-0.00477	598	0.00111
441.2	0.04285	441.2	0.00299	597	-0.00117	597	-0.00595	597	-0.00286
441.6	0.04469	441.6	0.00334	596	-0.00162	596	-0.00602	596	-0.000385548
442	0.04639	442	0.00362	595	0.00046212	595	-0.006	595	-0.00438
442.4	0.04907	442.4	0.00361	594	0.000150407	594	-0.00603	594	-0.00286
442.8	0.04945	442.8	0.00381	593	0.00175	593	-0.0066	593	0.001
443.2	0.05078	443.2	0.00426	592	-6.75742e-05	592	-0.00706	592	0.00352
443.6	0.05293	443.6	0.00441	591	0.000856666	591	-0.00734	591	0.00276
444	0.05663	444	0.00453	590	-0.00268	590	-0.00748	590	-0.00158
444.4	0.05627	444.4	0.00521	589	-0.00468	589	-0.00758	589	-0.00683
444.8	0.05926	444.8	0.00527	588	-0.000215801	588	-0.0074	588	0.0026
445.2	0.06184	445.2	0.00581	587	0.00635	587	-0.00649	587	0.00961
445.6	0.06363	445.6	0.00639	586	0.00367	586	-0.00578	586	0.000885155
446	0.06599	446	0.00714	585	0.00354	585	-0.00538	585	0.00282
446.4	0.06841	446.4	0.00772	584	0.000589639	584	-0.00449	584	0.00478
446.8	0.07138	446.8	0.00804	583	-0.00111	583	-0.00395	583	0.00381
447.2	0.07206	447.2	0.00873	582	0.0027	582	-0.00323	582	0.00213
447.6	0.07463	447.6	0.00956	581	0.00257	581	-0.00307	581	0.00147
448	0.07709	448	0.01037	580	-0.000768384	580	-0.00358	580	0.00231
448.4	0.07916	448.4	0.01084	579	0.00176	579	-0.0046	579	-0.00352
448.8	0.08165	448.8	0.01221	578	0.00163	578	-0.00621	578	-0.00313
449.2	0.08498	449.2	0.0131	577	0.0012	577	-0.00802	577	-0.00486
449.6	0.08636	449.6	0.01406	576	0.00276	576	-0.0093	576	-0.00187
450	0.08989	450	0.01516	575	-0.000440322	575	-0.00969	575	-0.00301
450.4	0.09281	450.4	0.01685	574	0.00871	574	-0.00995	574	0.00246
450.8	0.0967	450.8	0.01823	573	0.00364	573	-0.00987	573	-0.000644187
451.2	0.09958	451.2	0.01907	572	8.61026e-05	572	-0.00963	572	0.00147
451.6	0.10269	451.6	0.02098	571	0.00192	571	-0.00893	571	-0.00338
452	0.10354	452	0.02256	570	-0.00275	570	-0.00762	570	-0.00477
452.4	0.10681	452.4	0.02425	569	-0.00288	569	-0.0062	569	-0.00102
452.8	0.10989	452.8	0.02656	568	0.00527	568	-0.00502	568	0.00256
453.2	0.11362	453.2	0.02861	567	0.00415	567	-0.0041	567	0.00382
453.6	0.11754	453.6	0.03095	566	0.00359	566	-0.00384	566	-0.00303
454	0.119	454	0.03293	565	0.0054	565	-0.00405	565	-0.000279523
454.4	0.12518	454.4	0.03522	564	-0.00114	564	-0.00408	564	-0.000705232
454.8	0.12667	454.8	0.03812	563	-0.00134	563	-0.0043	563	0.00272
455.2	0.1301	455.2	0.04098	562	6.53944e-06	562	-0.00468	562	-0.00765
455.6	0.13409	455.6	0.0443	561	0.000684461	561	-0.00478	561	-0.00286
456	0.14003	456	0.04724	560	-0.000101361	560	-0.00446	560	0.00221
456.4	0.1436	456.4	0.05054	559	-0.00138	559	-0.00343	559	0.00604
456.8	0.1472	456.8	0.054	558	-0.00349	558	-0.00208	558	6.90774e-05
457.2	0.14856	457.2	0.05856	557	-0.00101	557	-0.00104	557	0.00628
457.6	0.15141	457.6	0.06251	556	0.00243	556	-0.000410942	556	-0.00147
458	0.16067	458	0.06542	555	-0.00268	555	-0.000176441	555	0.00163
458.4	0.16115	458.4	0.0702	554	-0.00361	554	-0.000336209	554	-0.01229
458.8	0.16513	458.8	0.07463	553	-0.00383	553	-0.000424816	553	-0.00158
459.2	0.16794	459.2	0.07996	552	0.00438	552	-0.000768835	552	-0.00187
459.6	0.17199	459.6	0.08468	551	0.00611	551	-0.0017	551	0.00297
460	0.17534	460	0.09009	550	-0.000131879	550	-0.00234	550	0.00408
460.4	0.17872	460.4	0.0964	549	0.000257218	549	-0.00273	549	0.00287
460.8	0.18572	460.8	0.10254	548	0.00469	548	-0.00341	548	0.00785
461.2	0.1926	461.2	0.10893	547	0.00381	547	-0.00451	547	0.00916
461.6	0.19495	461.6	0.1152	546	5.66751e-05	546	-0.00466	546	0.000534948
462	0.19823	462	0.12039	545	-0.000898083	545	-0.00437	545	-0.0057
462.4	0.20488	462.4	0.1267	544	-0.00461	544	-0.00388	544	-0.00179
462.8	0.20442	462.8	0.13487	543	-0.000390186	543	-0.00316	543	0.0061
463.2	0.20957	463.2	0.14206	542	-0.000628876	542	-0.0032	542	0.00172
463.6	0.21486	463.6	0.14871	541	0.000968927	541	-0.00287	541	0.00682
464	0.22078	464	0.15723	540	0.00211	540	-0.00349	540	-0.00731
464.4	0.22451	464.4	0.1656	539	0.00339	539	-0.00331	539	0.00257
464.8	0.22951	464.8	0.17156	538	-0.00058092	538	-0.00336	538	0.00458
465.2	0.23741	465.2	0.18185	537	0.00252	537	-0.003	537	0.00592
465.6	0.23937	465.6	0.19133	536	0.00678	536	-0.00264	536	0.00292
466	0.24302	466	0.19956	535	0.00859	535	-0.00299	535	0.00829
466.4	0.25006	466.4	0.20813	534	-0.00743	534	-0.00282	534	-0.00816
466.8	0.25341	466.8	0.21571	533	0.00108	533	-0.00316	533	0.00834
467.2	0.25399	467.2	0.22839	532	0.00499	532	-0.00394	532	0.01218
467.6	0.26129	467.6	0.23728	531	0.00046539	531	-0.00495	531	0.00806
468	0.27093	468	0.24549	530	-0.00111	530	-0.00593	530	0.00292
468.4	0.27185	468.4	0.2564	529	0.00158	529	-0.00602	529	0.01346
468.8	0.28009	468.8	0.26537	528	-0.00248	528	-0.00664	528	0.00488
469.2	0.27944	469.2	0.27756	527	0.00383	527	-0.0069	527	0.02228
469.6	0.28531	469.6	0.28543	526	0.00574	526	-0.00766	526	0.02201
470	0.28904	470	0.29628	525	0.00403	525	-0.00764	525	0.02066
470.4	0.29679	470.4	0.30708	524	0.00967	524	-0.00725	524	0.02644
470.8	0.30147	470.8	0.31645	523	0.00243	523	-0.00724	523	0.02277
471.2	0.31057	471.2	0.32861	522	-0.00233	522	-0.00564	522	0.02832
471.6	0.3092	471.6	0.34163	521	0.00509	521	-0.00322	521	0.02534
472	0.31471	472	0.35133	520	0.00316	520	-0.0014	520	0.03719
472.4	0.32417	472.4	0.36121	519	-0.000176565	519	0.00037083	519	0.05317
472.8	0.32953	472.8	0.37333	518	0.00241	518	0.00203	518	0.06022
473.2	0.33467	473.2	0.38736	517	0.00742	517	0.00265	517	0.07847
473.6	0.33882	473.6	0.39623	516	0.00174	516	0.0035	516	0.08768
474	0.3485	474	0.40877	515	-0.00487	515	0.00339	515	0.10209
474.4	0.35178	474.4	0.41972	514	0.000590729	514	0.00342	514	0.10849
474.8	0.3541	474.8	0.43081	513	-0.000368388	513	0.00357	513	0.14016
475.2	0.35886	475.2	0.44268	512	0.00129	512	0.00255	512	0.14916
475.6	0.36808	475.6	0.45413	511	-0.00443	511	-0.000583578	511	0.17671
476	0.37214	476	0.46666	510	-0.00401	510	-0.0029	510	0.20455
476.4	0.37663	476.4	0.47965	509	-0.000332421	509	-0.00387	509	0.22259
476.8	0.3806	476.8	0.48972	508	-0.00159	508	-0.00436	508	0.26241
477.2	0.38831	477.2	0.50006	507	0.00666	507	-0.00349	507	0.31397
477.6	0.39295	477.6	0.51384	506	0.000164576	506	-0.00198	506	0.34109
478	0.40264	478	0.52304	505	-0.00207	505	-0.00314	505	0.38778
478.4	0.40335	478.4	0.53348	504	0.00215	504	-0.00331	504	0.44123
478.8	0.41328	478.8	0.54473	503	0.01059	503	-0.00347	503	0.49724
479.2	0.41857	479.2	0.55599	502	0.00166	502	-0.00336	502	0.53132
479.6	0.42455	479.6	0.56972	501	0.00354	501	-0.00297	501	0.57951
480	0.42711	480	0.58024	500	0.00679	500	-0.00195	500	0.63297
480.4	0.43396	480.4	0.59255	499	-0.01275	499	-0.00126	499	0.68884
480.8	0.43814	480.8	0.60091	498	0.00046757	498	0.000221798	498	0.74553
481.2	0.44389	481.2	0.61386	497	0.00069754	497	0.00116	497	0.79689
481.6	0.44825	481.6	0.62585	496	0.00485	496	0.00227	496	0.85901
482	0.46007	482	0.63551	495	-0.0079	495	0.00244	495	0.87907
482.4	0.46084	482.4	0.64538	494	0.000291005	494	0.00281	494	0.93099
482.8	0.46913	482.8	0.65508	493	-0.000294275	493	0.00193	493	0.94575
483.2	0.47003	483.2	0.6635	492	0.00873	492	0.000978059	492	0.96854
483.6	0.47338	483.6	0.67354	491	0.0049	491	8.74945e-05	491	0.98159
484	0.48362	484	0.68763	490	0.0072	490	-0.0019	490	0.99939
484.4	0.4898	484.4	0.69522	489	0.00159	489	-0.00387	489	1
484.8	0.49714	484.8	0.70628	488	-0.000898083	488	-0.00441	488	0.99249
485.2	0.50687	485.2	0.71179	487	0.0014	487	-0.00294	487	0.96249
485.6	0.50773	485.6	0.72526	486	-0.00562	486	-0.0012	486	0.93725
486	0.51379	486	0.73501	485	-0.00265	485	-0.000454332	485	0.90765
486.4	0.51729	486.4	0.74484	484	0.000684461	484	0.00016026	484	0.90114
486.8	0.52301	486.8	0.75514	483	0.00304	483	-6.35983e-05	483	0.86193
487.2	0.52943	487.2	0.7619	482	0.0013	482	0.00135	482	0.80792
487.6	0.54125	487.6	0.77073	481	-0.00401	481	0.00364	481	0.76776
488	0.54381	488	0.77785	480	0.00264	480	0.00638	480	0.73031
488.4	0.55106	488.4	0.78438	479	-0.00513	479	0.00971	479	0.67283
488.8	0.55799	488.8	0.79353	478	0.01249	478	0.01291	478	0.65138
489.2	0.55773	489.2	0.80465	477	0.00625	477	0.01688	477	0.61701
489.6	0.57194	489.6	0.81247	476	-0.00565	476	0.02175	476	0.57238
490	0.57414	490	0.81724	475	0.00255	475	0.02797	475	0.53461
490.4	0.58103	490.4	0.83081	474	-0.00161	474	0.03341	474	0.50706
490.8	0.58608	490.8	0.83404	473	-0.00162	473	0.03843	473	0.47535
491.2	0.59018	491.2	0.84158	472	0.0019	472	0.04441	472	0.46614
491.6	0.60004	491.6	0.85187	471	0.00471	471	0.0503	471	0.43754
492	0.60225	492	0.85579	470	0.00938	470	0.05796	470	0.41863
492.4	0.60906	492.4	0.86289	469	0.00868	469	0.06611	469	0.38567
492.8	0.61437	492.8	0.86855	468	0.00176	468	0.07552	468	0.36395
493.2	0.6218	493.2	0.8773	467	0.0025	467	0.08605	467	0.33788
493.6	0.62241	493.6	0.8828	466	0.00384	466	0.09631	466	0.33203
494	0.62882	494	0.8861	465	0.00447	465	0.10665	465	0.33241
494.4	0.63394	494.4	0.89366	464	0.00698	464	0.11741	464	0.31242
494.8	0.64325	494.8	0.90036	463	0.00413	463	0.12802	463	0.29323
495.2	0.64698	495.2	0.90774	462	-0.0067	462	0.13825	462	0.28551
495.6	0.65089	495.6	0.91152	461	-0.00958	461	0.15017	461	0.25348
496	0.66118	496	0.91467	460	-0.00093623	460	0.16403	460	0.23613
496.4	0.66298	496.4	0.92161	459	-9.37319e-05	459	0.17778	459	0.2408
496.8	0.66872	496.8	0.92401	458	0.00411	458	0.19132	458	0.22957
497.2	0.67599	497.2	0.93118	457	0.0036	457	0.20438	457	0.21409
497.6	0.68278	497.6	0.9334	456	6.75742e-05	456	0.21695	456	0.19866
498	0.68237	498	0.93838	455	-0.00497	455	0.22942	455	0.17877
498.4	0.6961	498.4	0.94321	454	0.000685551	454	0.24005	454	0.18396
498.8	0.69774	498.8	0.9482	453	-0.0016	453	0.24871	453	0.16816
499.2	0.69845	499.2	0.9513	452	0.00819	452	0.25551	452	0.1645
499.6	0.70468	499.6	0.95805	451	0.01093	451	0.26138	451	0.15628
500	0.71119	500	0.9577	450	0.00211	450	0.26598	450	0.1347
500.4	0.72723	500.4	0.96242	449	0.00111	449	0.27117	449	0.12289
500.8	0.73062	500.8	0.96291	448	0.00999	448	0.27708	448	0.11297
501.2	0.7319	501.2	0.96534	447	0.00791	447	0.28219	447	0.10192
501.6	0.73703	501.6	0.96921	446	0.00117	446	0.28746	446	0.08647
502	0.74999	502	0.97417	445	0.00301	445	0.29223	445	0.08315
502.4	0.74548	502.4	0.97802	444	0.00499	444	0.29617	444	0.08187
502.8	0.75068	502.8	0.97771	443	-0.00184	443	0.29882	443	0.07159
503.2	0.7593	503.2	0.97858	442	0.000487188	442	0.30029	442	0.07514
503.6	0.76	503.6	0.98579	441	0.000773834	441	0.2996	441	0.06668
504	0.76346	504	0.99029	440	-0.00336	440	0.298	440	0.05658
504.4	0.77287	504.4	0.98641	439	0.0041	439	0.2976	439	0.06276
504.8	0.77428	504.8	0.98828	438	0.00158	438	0.29758	438	0.05139
505.2	0.78251	505.2	0.9931	437	0.01523	437	0.29873	437	0.06248
505.6	0.7833	505.6	0.99118	436	0.01144	436	0.30084	436	0.05818
506	0.79356	506	0.99081	435	0.00787	435	0.30306	435	0.05092
506.4	0.79522	506.4	0.99117	434	0.00701	434	0.30684	434	0.05057
506.8	0.8019	506.8	0.99909	433	0.00971	433	0.31191	433	0.05447
507.2	0.80808	507.2	0.99595	432	0.00965	432	0.318	432	0.0357
507.6	0.80851	507.6	0.99664	431	0.01472	431	0.32501	431	0.04146
508	0.80824	508	1.00001	430	0.01386	430	0.33247	430	0.03386
508.4	0.8243	508.4	0.99457	429	0.01536	429	0.33828	429	0.03553
508.8	0.82208	508.8	0.99796	428	0.01724	428	0.34394	428	0.03528
509.2	0.83334	509.2	0.99788	427	0.01539	427	0.35013	427	0.03699
509.6	0.83405	509.6	1.00005	426	0.02087	426	0.35551	426	0.04502
510	0.83139	510	0.99809	425	0.02483	425	0.36186	425	0.03817
510.4	0.84204	510.4	1	424	0.01916	424	0.36912	424	0.0318
510.8	0.84595	510.8	0.99929	423	0.01844	423	0.37592	423	0.02723
511.2	0.84518	511.2	0.99862	422	0.02013	422	0.38238	422	0.0323
511.6	0.85426	511.6	0.99984	421	0.02708	421	0.3883	421	0.03753
512	0.85279	512	0.99327	420	0.02918	420	0.39358	420	0.02741
512.4	0.85989	512.4	0.99837	419	0.02503	419	0.39934	419	0.02393
512.8	0.8642	512.8	0.99461	418	0.02051	418	0.40602	418	0.01961
513.2	0.86578	513.2	0.99265	417	0.02567	417	0.4134	417	0.02326
513.6	0.87607	513.6	0.99534	416	0.02894	416	0.42185	416	0.01644
514	0.87245	514	0.98691	415	0.03394	415	0.43106	415	0.0217
514.4	0.88015	514.4	0.99439	414	0.03427	414	0.43974	414	0.02548
514.8	0.88156	514.8	0.98756	413	0.03352	413	0.44809	413	0.02871
515.2	0.88526	515.2	0.98868	412	0.03359	412	0.45653	412	0.02701
515.6	0.89179	515.6	0.98695	411	0.0378	411	0.46516	411	0.03378
516	0.87994	516	0.98681	410	0.04734	410	0.47403	410	0.03753
516.4	0.89589	516.4	0.98292	409	0.04755	409	0.4825	409	0.03544
516.8	0.90591	516.8	0.98143	408	0.04942	408	0.49097	408	0.04002
517.2	0.89805	517.2	0.98241	407	0.05593	407	0.49953	407	0.04393
517.6	0.90178	517.6	0.97521	406	0.05971	406	0.50786	406	0.0422
518	0.90608	518	0.97434	405	0.0612	405	0.51659	405	0.04026
518.4	0.90578	518.4	0.97095	404	0.06191	404	0.5257	404	0.03746
518.8	0.91704	518.8	0.96962	403	0.06567	403	0.53547	403	0.04519
519.2	0.91818	519.2	0.95953	402	0.07224	402	0.54629	402	0.04916
519.6	0.92136	519.6	0.96262	401	0.0713	401	0.55695	401	0.04385
520	0.91202	520	0.96139	400	0.06696	400	0.56593	400	0.03045
520.4	0.92167	520.4	0.96183	399	0.0707	399	0.57347	399	0.03124
520.8	0.92149	520.8	0.95519	398	0.06748	398	0.58024	398	0.03129
521.2	0.93176	521.2	0.95382	397	0.06964	397	0.58641	397	0.03095
521.6	0.93657	521.6	0.95231	396	0.07209	396	0.59275	396	0.0387
522	0.92951	522	0.95027	395	0.06753	395	0.59966	395	0.03172
522.4	0.93237	522.4	0.94437	394	0.07124	394	0.6063	394	0.03076
522.8	0.94287	522.8	0.94145	393	0.07389	393	0.61239	393	0.0324
523.2	0.94148	523.2	0.93803	392	0.07153	392	0.61803	392	0.02654
523.6	0.94262	523.6	0.93668	391	0.07221	391	0.62379	391	0.02595
524	0.94642	524	0.92551	390	0.07255	390	0.63044	390	0.03179
524.4	0.94784	524.4	0.92936	389	0.07205	389	0.63786	389	0.03693
524.8	0.95395	524.8	0.92593	388	0.07486	388	0.64516	388	0.03444
525.2	0.94731	525.2	0.91848	387	0.07483	387	0.65182	387	0.03288
525.6	0.9554	525.6	0.9153	386	0.07511	386	0.65717	386	0.03253
526	0.94548	526	0.91461	385	0.07503	385	0.66094	385	0.02236
526.4	0.96551	526.4	0.90837	384	0.07493	384	0.66303	384	0.00844
526.8	0.95589	526.8	0.9118	383	0.07525	383	0.66329	383	-0.00152
527.2	0.96187	527.2	0.9067	382	0.07915	382	0.66189	382	1.44581e-05
527.6	0.9633	527.6	0.90028	381	0.08263	381	0.66044	381	0.03805
528	0.96331	528	0.89706	380	0.08003	380	0.6617	380	0.02906
528.4	0.96619	528.4	0.89317	379	0.07937	379	0.66605	379	0.03631
528.8	0.958	528.8	0.89245	378	0.10497	378	0.66969	378	0.01939
529.2	0.97038	529.2	0.88478	377	0.14127	377	0.67234	377	0.02569
529.6	0.96789	529.6	0.88104	376	0.15002	376	0.67514	376	0.05704
530	0.96789	530	0.87662	375	0.13996	375	0.67784	375	0.04217
530.4	0.97268	530.4	0.87478	374	0.15017	374	0.67987	374	0.02433
530.8	0.97715	530.8	0.87269	373	0.20006	373	0.67979	373	0.0257
531.2	0.97317	531.2	0.86506	372	0.21952	372	0.67793	372	0.03488
531.6	0.97312	531.6	0.86432	371	0.2216	371	0.67422	371	0.05336
532	0.97141	532	0.85588	370	0.25859	370	0.66845	370	0.06628
532.4	0.97798	532.4	0.85302	369	0.27953	369	0.66247	369	0.07637
532.8	0.979	532.8	0.84932	368	0.29476	368	0.65907	368	0.09849
533.2	0.98157	533.2	0.84434	367	0.32327	367	0.65854	367	0.10146
533.6	0.98343	533.6	0.84585	366	0.34176	366	0.65717	366	0.10029
534	0.98731	534	0.83561	365	0.3593	365	0.65476	365	0.12007
534.4	0.98438	534.4	0.83669	364	0.3737	364	0.65074	364	0.13401
534.8	0.98559	534.8	0.83614	363	0.38322	363	0.64696	363	0.13529
535.2	0.98201	535.2	0.83518	362	0.39978	362	0.6441	362	0.13138
535.6	0.99338	535.6	0.82567	361	0.442	361	0.6394	361	0.16663
536	0.99565	536	0.82355	360	0.46992	360	0.63401	360	0.17183
536.4	1	536.4	0.82105	359	0.47399	359	0.62574	359	0.16419
536.8	0.99093	536.8	0.81288	358	0.5004	358	0.61489	358	0.19546
537.2	0.99341	537.2	0.81126	357	0.53161	357	0.60148	357	0.19197
537.6	0.99039	537.6	0.80667	356	0.53714	356	0.58688	356	0.15996
538	0.9926	538	0.79962	355	0.53401	355	0.57528	355	0.18163
538.4	0.98468	538.4	0.79686	354	0.55064	354	0.56678	354	0.17885
538.8	0.99896	538.8	0.78903	353	0.56328	353	0.56274	353	0.14741
539.2	0.99101	539.2	0.78508	352	0.59296	352	0.55759	352	0.17258
539.6	0.99236	539.6	0.78523	351	0.60639	351	0.54971	351	0.16462
540	0.98969	540	0.78374	350	0.58976	350	0.5389	350	0.11269
540.4	0.9858	540.4	0.76693	349	0.64206	349	0.52782	349	0.11528
540.8	0.9918	540.8	0.76235	348	0.68668	348	0.51896	348	0.10643
541.2	0.98531	541.2	0.75845	347	0.70358	347	0.5107	347	0.08885
541.6	0.98321	541.6	0.75435	346	0.7489	346	0.50369	346	0.13011
542	0.9756	542	0.75117	345	0.84496	345	0.49303	345	0.12567
542.4	0.98729	542.4	0.74511	344	0.84944	344	0.47608	344	0.07732
542.8	0.98398	542.8	0.74728	343	0.75435	343	0.45895	343	0.09043
543.2	0.98042	543.2	0.73683	342	0.79983	342	0.44186	342	0.12966
543.6	0.97363	543.6	0.73006	341	0.87861	341	0.42577	341	0.12013
544	0.97477	544	0.72589	340	0.90285	340	0.415	340	0.11608
544.4	0.97962	544.4	0.72198	339	1.05978	339	0.40837	339	0.10544
544.8	0.97709	544.8	0.71319	338	1.15318	338	0.40531	338	0.10237
545.2	0.97567	545.2	0.71208	337	0.96609	337	0.40773	337	0.08761
545.6	0.96997	545.6	0.70409	336	1.04942	336	0.41406	336	0.05004
546	0.97105	546	0.69618	335	0.94395	335	0.41994	335	0.0322
546.4	0.96973	546.4	0.69206	334	0.84486	334	0.42775	334	0.05713
546.8	0.96954	546.8	0.68599	333	0.95277	333	0.44366	333	0.03371
547.2	0.95727	547.2	0.6826	332	0.93723	332	0.46052	332	-0.02291
547.6	0.96726	547.6	0.67964	331	0.95518	331	0.47789	331	-0.00387
548	0.96142	548	0.67157	330	1.00039	330	0.48924	330	0.016
548.4	0.95966	548.4	0.66903	329	1.25383	329	0.48899	329	0.08367
548.8	0.95437	548.8	0.66437	328	3.45374	328	0.48018	328	0.01443
549.2	0.9484	549.2	0.65611	327	0.96614	327	0.47227	327	0.04824
549.6	0.95597	549.6	0.65365	326	0.98115	326	0.47431	326	0.10242
550	0.95304	550	0.64494	325	1.72889	325	0.48534	325	0.07676
550.4	0.95384	550.4	0.64139	324	1.417	324	0.4886	324	0.12273
550.8	0.94606	550.8	0.64088	323	1.42827	323	0.48182	323	0.03495
551.2	0.94178	551.2	0.63308	322	1.60299	322	0.46708	322	-0.09552
551.6	0.93276	551.6	0.62554	321	1.24401	321	0.45493	321	-0.00325
552	0.94728	552	0.62613	320	10.8991	320	0.4448	320	0.10699
552.4	0.94513	552.4	0.617	319	10.8991	319	0.43813	319	0.02656
552.8	0.9385	552.8	0.61239	318	0.85247	318	0.43235	318	0.11474
553.2	0.92613	553.2	0.60741	317	0.76866	317	0.42542	317	0.18571
553.6	0.92848	553.6	0.60493	316	0.79988	316	0.41231	316	0.19387
554	0.93079	554	0.60275	315	0.79151	315	0.40051	315	0.18484
554.4	0.93415	554.4	0.59433	314	0.78415	314	0.39596	314	0.20399
554.8	0.92106	554.8	0.58958	313	0.80173	313	0.40017	313	0.2122
555.2	0.92423	555.2	0.58823	312	0.78444	312	0.39814	312	0.19261
555.6	0.92818	555.6	0.5824	311	0.78652	311	0.39108	311	0.19195
556	0.92031	556	0.57562	310	0.79706	310	0.38116	310	0.20793
556.4	0.91353	556.4	0.57292	309	0.79054	309	0.37023	309	0.21102
556.8	0.90716	556.8	0.56504	308	0.79671	308	0.3586	308	0.24052
557.2	0.90557	557.2	0.56315	307	0.80537	307	0.34743	307	0.21602
557.6	0.9041	557.6	0.5577	306	0.7863	306	0.33785	306	0.19878
558	0.91115	558	0.55285	305	0.82155	305	0.33105	305	0.21419
558.4	0.91116	558.4	0.54578	304	0.86064	304	0.3287	304	0.23897
558.8	0.90203	558.8	0.54545	303	0.86857	303	0.33169	303	0.24774
559.2	0.89412	559.2	0.54221	302	0.85266	302	0.34079	302	0.25756
559.6	0.89288	559.6	0.53367	301	0.88132	301	0.3575	301	0.25683
560	0.89321	560	0.53047	300	0.89149	300	0.38314	300	0.27082
560.4	0.8913	560.4	0.52166	299	0.87553	299	0.41717	299	0.27053
560.8	0.89427	560.8	0.51819	298	0.90108	298	0.45917	298	0.29467
561.2	0.87669	561.2	0.5136	297	0.90101	297	0.511	297	0.32123
561.6	0.87831	561.6	0.50881	296	0.95913	296	0.56952	296	0.34704
562	0.86876	562	0.50733	295	1	295	0.63061	295	0.33316
562.4	0.87074	562.4	0.50115	294	0.94493	294	0.69161	294	0.33263
562.8	0.87503	562.8	0.49593	293	0.92608	293	0.7513	293	0.35462
563.2	0.86037	563.2	0.49256	292	0.94631	292	0.80559	292	0.35713
563.6	0.85494	563.6	0.49142	291	0.85789	291	0.84893	291	0.38386
564	0.86043	564	0.48469	290	0.8632	290	0.87824	290	0.44703
564.4	0.84543	564.4	0.4786	289	0.79224	289	0.88613	289	0.48006
564.8	0.84958	564.8	0.47699	288	0.70837	288	0.87055	288	0.49236
565.2	0.8572	565.2	0.47414	287	0.62365	287	0.82876	287	0.52383
565.6	0.844	565.6	0.46653	286	0.50218	286	0.76022	286	0.5742
566	0.84979	566	0.46468	285	0.4053	285	0.67554	285	0.58764
566.4	0.84827	566.4	0.46024	284	0.32609	284	0.57179	284	0.60873
566.8	0.83642	566.8	0.45678	283	0.19981	283	0.45912	283	0.70558
567.2	0.83868	567.2	0.45481	282	0.09017	282	0.35052	282	0.79378
567.6	0.83312	567.6	0.44824	281	0.0844	281	0.25188	281	0.75122
568	0.82673	568	0.44773	280	0.07689	280	0.16342	280	0.91515
568.4	0.83312	568.4	0.44145	279	0.04077	279	0.09732	279	0.91574
568.8	0.83503	568.8	0.43806	278	0.06773	278	0.05361	278	0.85956
569.2	0.83347	569.2	0.4359	277	0.04885	277	0.0258	277	0.95793
569.6	0.81519	569.6	0.43092	276	0.04936	276	0.01244	276	0.95552
570	0.80901	570	0.42579	275	0.01629	275	0.00786	275	1.02241
570.4	0.80942	570.4	0.4221	274	0.07104	274	0.00579	274	0.99084
570.8	0.8106	570.8	0.4193	273	0.09561	273	0.00993	273	0.8863
571.2	0.80703	571.2	0.41605	272	0.03442	272	0.00891	272	0.85628
571.6	0.80201	571.6	0.41677	271	0.08127	271	0.01025	271	0.97728
572	0.80364	572	0.41222	270	0.05422	270	0.00959	270	0.67703
572.4	0.80184	572.4	0.40633	269	0.02473	269	0.02122	269	0.6811
572.8	0.80286	572.8	0.40545	268	0.13773	268	0.03686	268	0.68352
573.2	0.78744	573.2	0.39899	267	0.06324	267	0.0549	267	0.63164
573.6	0.77728	573.6	0.39799	266	0.05926	266	0.07586	266	0.55851
574	0.79059	574	0.39212	265	0.07705	265	0.09173	265	0.45339
574.4	0.77609	574.4	0.38879	264	0.06519	264	0.11099	264	0.53257
574.8	0.77924	574.8	0.38457	263	0.01012	263	0.1205	263	0.49597
575.2	0.77707	575.2	0.38614	262	-0.01374	262	0.12199	262	0.3482
575.6	0.77801	575.6	0.38014	261	0.08255	261	0.10993	261	0.36241
576	0.77658	576	0.37552	260	0.03299	260	0.09169	260	0.33641
576.4	0.77323	576.4	0.37207	259	-0.0039	259	0.07465	259	0.36999
576.8	0.7654	576.8	0.36781	258	0.08511	258	0.04089	258	0.19893
577.2	0.76744	577.2	0.36609	257	0.00724	257	0.02657	257	0.10817
577.6	0.76338	577.6	0.36605	256	0.0029	256	0.01519	256	0.18626
578	0.74768	578	0.36385	255	-0.00872	255	0.01832	255	0.15863
578.4	0.7548	578.4	0.36016	254	-0.02561	254	0.0153	254	0.15587
578.8	0.74885	578.8	0.3553	253	-0.00737	253	0.03429	253	0.18134
579.2	0.75496	579.2	0.35311	252	0.0397	252	0.08065	252	0.08638
579.6	0.74357	579.6	0.35181	251	0.06912	251	0.1722	251	0.14856
580	0.74328	580	0.34645	250	0.06508	250	0.35248	250	0.23668
580.4	0.7309	580.4	0.34183
580.8	0.72665	580.8	0.33858
581.2	0.73836	581.2	0.3395
581.6	0.72866	581.6	0.33394
582	0.72961	582	0.33026
582.4	0.72354	582.4	0.33028
582.8	0.72026	582.8	0.325
583.2	0.72464	583.2	0.3229
583.6	0.71208	583.6	0.32167
584	0.71262	584	0.31791
584.4	0.70091	584.4	0.31373
584.8	0.69945	584.8	0.31208
585.2	0.70925	585.2	0.30854
585.6	0.69527	585.6	0.30537
586	0.6913	586	0.30044
586.4	0.6976	586.4	0.29722
586.8	0.68362	586.8	0.29547
587.2	0.68675	587.2	0.29221
587.6	0.68301	587.6	0.29253
588	0.6715	588	0.28877
588.4	0.66768	588.4	0.28465
588.8	0.66293	588.8	0.28344
589.2	0.66884	589.2	0.27844
589.6	0.66528	589.6	0.2779
590	0.65691	590	0.27372
590.4	0.65766	590.4	0.269
590.8	0.64604	590.8	0.26523
591.2	0.6466	591.2	0.2636
591.6	0.64861	591.6	0.2626
592	0.64154	592	0.25822
592.4	0.63436	592.4	0.25532
592.8	0.63891	592.8	0.25658
593.2	0.63241	593.2	0.2536
593.6	0.61786	593.6	0.24916
594	0.6269	594	0.24731
594.4	0.62007	594.4	0.24851
594.8	0.6184	594.8	0.24299
595.2	0.60935	595.2	0.23839
595.6	0.602	595.6	0.23667
596	0.60966	596	0.2352
596.4	0.59927	596.4	0.23451
596.8	0.59464	596.8	0.23162
597.2	0.60259	597.2	0.22737
597.6	0.58633	597.6	0.22671
598	0.59308	598	0.22365
598.4	0.59721	598.4	0.22132
598.8	0.57468	598.8	0.21943
599.2	0.58078	599.2	0.21586
599.6	0.57115	599.6	0.21449
600	0.56975	600	0.21161
600.4	0.566	600.4	0.21248
600.8	0.57269	600.8	0.20986
601.2	0.56013	601.2	0.21193
601.6	0.55709	601.6	0.20442
602	0.56257	602	0.19811
602.4	0.55298	602.4	0.19977
602.8	0.55016	602.8	0.19901
603.2	0.53812	603.2	0.19686
603.6	0.53949	603.6	0.19523
604	0.53697	604	0.19289
604.4	0.54209	604.4	0.18874
604.8	0.53437	604.8	0.19057
605.2	0.53152	605.2	0.18739
605.6	0.53	605.6	0.18419
606	0.52773	606	0.18207
606.4	0.50889	606.4	0.18089
606.8	0.51792	606.8	0.17974
607.2	0.51853	607.2	0.17719
607.6	0.52225	607.6	0.17678
608	0.51576	608	0.16925
608.4	0.51155	608.4	0.17224
608.8	0.50071	608.8	0.17053
609.2	0.49658	609.2	0.16878
609.6	0.50161	609.6	0.16621
610	0.49889	610	0.1634
610.4	0.49079	610.4	0.16097
610.8	0.48379	610.8	0.16155
611.2	0.48405	611.2	0.16059
611.6	0.48551	611.6	0.15884
612	0.47213	612	0.1572
612.4	0.46334	612.4	0.15393
612.8	0.46935	612.8	0.15196
613.2	0.46997	613.2	0.14861
613.6	0.47283	613.6	0.14818
614	0.46812	614	0.14945
614.4	0.46418	614.4	0.14764
614.8	0.4556	614.8	0.14596
615.2	0.4537	615.2	0.14491
615.6	0.45456	615.6	0.14394
616	0.44435	616	0.1405
616.4	0.44072	616.4	0.14028
616.8	0.44344	616.8	0.13644
617.2	0.43668	617.2	0.13826
617.6	0.43782	617.6	0.13492
618	0.43404	618	0.1349
618.4	0.43648	618.4	0.13088
618.8	0.42558	618.8	0.12898
619.2	0.42636	619.2	0.12877
619.6	0.42304	619.6	0.12623
620	0.41733	620	0.1261
620.4	0.4195	620.4	0.12321
620.8	0.42173	620.8	0.12159
621.2	0.41602	621.2	0.12304
621.6	0.40203	621.6	0.119
622	0.40795	622	0.11978
622.4	0.40702	622.4	0.11611
622.8	0.4078	622.8	0.1191
623.2	0.39314	623.2	0.11579
623.6	0.399	623.6	0.11209
624	0.39783	624	0.11244
624.4	0.39701	624.4	0.11138
624.8	0.39436	624.8	0.11001
625.2	0.38615	625.2	0.10974
625.6	0.39069	625.6	0.10902
626	0.38646	626	0.10786
626.4	0.38165	626.4	0.10661
626.8	0.3798	626.8	0.10587
627.2	0.37854	627.2	0.10614
627.6	0.38203	627.6	0.10299
628	0.37122	628	0.1022
628.4	0.37535	628.4	0.10181
628.8	0.36557	628.8	0.10015
629.2	0.3672	629.2	0.09835
629.6	0.35975	629.6	0.099
630	0.35432	630	0.09673
630.4	0.35965	630.4	0.09715
630.8	0.35276	630.8	0.09672
631.2	0.35438	631.2	0.09482
631.6	0.35291	631.6	0.0938
632	0.35937	632	0.09312
632.4	0.35678	632.4	0.09129
632.8	0.34203	632.8	0.09112
633.2	0.33944	633.2	0.09074
633.6	0.35173	633.6	0.08949
634	0.335	634	0.08826
634.4	0.34047	634.4	0.08267
634.8	0.33376	634.8	0.08594
635.2	0.32661	635.2	0.08538
635.6	0.32922	635.6	0.08399
636	0.32754	636	0.08421
636.4	0.33072	636.4	0.08228
636.8	0.32466	636.8	0.08142
637.2	0.32733	637.2	0.07918
637.6	0.31705	637.6	0.08041
638	0.31709	638	0.07776
638.4	0.31397	638.4	0.07891
638.8	0.30945	638.8	0.07504
639.2	0.31326	639.2	0.07768
639.6	0.31375	639.6	0.07463
640	0.31232	640	0.07488
640.4	0.30539	640.4	0.0746
640.8	0.30422	640.8	0.07373
641.2	0.30016	641.2	0.07355
641.6	0.3018	641.6	0.06982
642	0.30738	642	0.07028
642.4	0.29625	642.4	0.06735
642.8	0.29878	642.8	0.06947
643.2	0.29198	643.2	0.06636
643.6	0.29425	643.6	0.06657
644	0.28521	644	0.06527
644.4	0.29403	644.4	0.064
644.8	0.28514	644.8	0.06486
645.2	0.28236	645.2	0.06351
645.6	0.27838	645.6	0.06472
646	0.26829	646	0.0637
646.4	0.27742	646.4	0.06371
646.8	0.27785	646.8	0.06276
647.2	0.27568	647.2	0.06158
647.6	0.26629	647.6	0.05988
648	0.26897	648	0.05849
648.4	0.27291	648.4	0.05898
648.8	0.26251	648.8	0.05841
649.2	0.26851	649.2	0.05789
649.6	0.2595	649.6	0.05862
650	0.25588	650	0.05579
650.4	0.25941	650.4	0.05538
650.8	0.26224	650.8	0.05517
651.2	0.25949	651.2	0.05613
651.6	0.25408	651.6	0.05592
652	0.24856	652	0.05448
652.4	0.24811	652.4	0.05373
652.8	0.24666	652.8	0.05112
653.2	0.24981	653.2	0.05013
653.6	0.24586	653.6	0.05202
654	0.24116	654	0.04929
654.4	0.24982	654.4	0.05017
654.8	0.23883	654.8	0.04868
655.2	0.239	655.2	0.04981
655.6	0.23237	655.6	0.04964
656	0.23202	656	0.04692
656.4	0.23199	656.4	0.04786
656.8	0.23962	656.8	0.04618
657.2	0.2292	657.2	0.04748
657.6	0.2323	657.6	0.0468
658	0.22299	658	0.04437
658.4	0.23459	658.4	0.04621
658.8	0.22597	658.8	0.04359
659.2	0.22369	659.2	0.04451
659.6	0.21931	659.6	0.04141
660	0.21971	660	0.04252
660.4	0.21997	660.4	0.04241
660.8	0.20992	660.8	0.03907
661.2	0.21074	661.2	0.04104
661.6	0.21202	661.6	0.03921
662	0.21562	662	0.03933
662.4	0.21125	662.4	0.03961
662.8	0.21135	662.8	0.03679
663.2	0.20737	663.2	0.03871
663.6	0.20216	663.6	0.03742
664	0.21221	664	0.03798
664.4	0.19848	664.4	0.03728
664.8	0.20593	664.8	0.03651
665.2	0.19648	665.2	0.03538
665.6	0.20012	665.6	0.03779
666	0.19523	666	0.03672
666.4	0.1915	666.4	0.03538
666.8	0.19548	666.8	0.03244
667.2	0.19142	667.2	0.03315
667.6	0.19441	667.6	0.03219
668	0.19171	668	0.03377
668.4	0.19491	668.4	0.0325
668.8	0.19143	668.8	0.03145
669.2	0.18064	669.2	0.03159
669.6	0.18242	669.6	0.02963
670	0.18031	670	0.03088
670.4	0.17794	670.4	0.03011
670.8	0.1709	670.8	0.02901
671.2	0.18152	671.2	0.02886
671.6	0.16865	671.6	0.03044
672	0.17587	672	0.02973
672.4	0.17379	672.4	0.02954
672.8	0.17247	672.8	0.02819
673.2	0.16978	673.2	0.02595
673.6	0.16691	673.6	0.02687
674	0.17469	674	0.02496
674.4	0.17139	674.4	0.02643
674.8	0.16978	674.8	0.02652
675.2	0.1626	675.2	0.02603
675.6	0.16221	675.6	0.02621
676	0.16287	676	0.0254
676.4	0.16024	676.4	0.02649
676.8	0.15904	676.8	0.02328
677.2	0.15892	677.2	0.02496
677.6	0.16172	677.6	0.0249
678	0.15999	678	0.02287
678.4	0.15582	678.4	0.02428
678.8	0.16096	678.8	0.02165
679.2	0.158	679.2	0.02364
679.6	0.14754	679.6	0.0221
680	0.14715	680	0.02221
680.4	0.15032	680.4	0.02295
680.8	0.14889	680.8	0.02126
681.2	0.15049	681.2	0.02087
681.6	0.14278	681.6	0.02076
682	0.13732	682	0.02008
682.4	0.1443	682.4	0.0205
682.8	0.15006	682.8	0.01918
683.2	0.14142	683.2	0.01939
683.6	0.1403	683.6	0.01881
684	0.14428	684	0.01837
684.4	0.14328	684.4	0.01939
684.8	0.13362	684.8	0.01835
685.2	0.1371	685.2	0.01835
685.6	0.13732	685.6	0.01746
686	0.12935	686	0.0183
686.4	0.13078	686.4	0.01695
686.8	0.13233	686.8	0.01687
687.2	0.13265	687.2	0.016
687.6	0.13129	687.6	0.01592
688	0.12946	688	0.01628
688.4	0.13424	688.4	0.01557
688.8	0.12543	688.8	0.01556
689.2	0.12082	689.2	0.01776
689.6	0.125	689.6	0.01582
690	0.12322	690	0.01275
690.4	0.12286	690.4	0.01259
690.8	0.12181	690.8	0.01466
691.2	0.12179	691.2	0.01514
691.6	0.11827	691.6	0.01323
692	0.11742	692	0.01373
692.4	0.12153	692.4	0.01357
692.8	0.12613	692.8	0.01195
693.2	0.12077	693.2	0.01233
693.6	0.10963	693.6	0.01106
694	0.1198	694	0.01172
694.4	0.11339	694.4	0.01259
694.8	0.11743	694.8	0.01232
695.2	0.10789	695.2	0.01059
695.6	0.10862	695.6	0.01211
696	0.11234	696	0.00893
696.4	0.11665	696.4	0.01209
696.8	0.11011	696.8	0.00984
697.2	0.10602	697.2	0.01007
697.6	0.10382	697.6	0.00799
698	0.11125	698	0.00778
698.4	0.11126	698.4	0.00864
698.8	0.1055	698.8	0.00826
699.2	0.10013	699.2	0.00788
699.6	0.10397	699.6	0.00804
700	0.10311	700	0.00881
700.4	0.10172	700.4	0.00862
700.8	0.1024	700.8	0.01123
701.2	0.10402	701.2	0.00786
701.6	0.09974	701.6	0.00907
702	0.09943	702	0.00744
702.4	0.09731	702.4	0.00886
702.8	0.096	702.8	0.00809
703.2	0.09765	703.2	0.0074
703.6	0.09435	703.6	0.00782
704	0.09666	704	0.00681
704.4	0.09202	704.4	0.00543
704.8	0.09079	704.8	0.0068
705.2	0.09314	705.2	0.0067
705.6	0.0871	705.6	0.00468
706	0.08828	706	0.00628
706.4	0.09499	706.4	0.00296
706.8	0.09852	706.8	0.00391
707.2	0.08681	707.2	0.00455
707.6	0.09183	707.6	0.00497
708	0.0878	708	0.00399
708.4	0.08842	708.4	0.00319
708.8	0.08552	708.8	0.00248
709.2	0.0829	709.2	0.00321
709.6	0.08371	709.6	0.00399
710	0.08775	710	0.00314
710.4	0.0822	710.4	0.00578
710.8	0.08392	710.8	0.00277
711.2	0.08109	711.2	0.00186
711.6	0.08397	711.6	0.00215
712	0.0818	712	0.00198
712.4	0.07663	712.4	0.00418
712.8	0.0781	712.8	0.00345
713.2	0.08017	713.2	0.00369
713.6	0.07846	713.6	0.00207
714	0.07748	714	-0.000254121
714.4	0.07331	714.4	0.000322561
714.8	0.0824	714.8	0.00441
715.2	0.0716	715.2	0.0013
715.6	0.07491	715.6	0.00178
716	0.0742	716	0.00102
716.4	0.07457	716.4	-0.00277
716.8	0.07081	716.8	0.00104
717.2	0.07515	717.2	-0.00138
717.6	0.07121	717.6	0.0014
718	0.07324	718	0.00441
718.4	0.07108	718.4	-0.000789094
718.8	0.06947	718.8	0.000241544
719.2	0.06788	719.2	-0.000811539
719.6	0.06774	719.6	-0.00108
720	0.06914	720	-0.00179
720.4	0.06906	720.4	0.000137978
720.8	0.06772	720.8	-0.000198757
721.2	0.06607	721.2	-0.00269
721.6	0.06499	721.6	-0.00167
722	0.06652	722	-0.00274
722.4	0.06609	722.4	-0.00241
722.8	0.06327	722.8	-0.00311
723.2	0.06779	723.2	9.9555e-05
723.6	0.06133	723.6	-0.00593
724	0.06715	724	-0.0027
724.4	0.06379	724.4	-0.000478136
724.8	0.06455	724.8	-0.00621
725.2	0.06447	725.2	-0.00295
725.6	0.05848	725.6	-0.00415
726	0.06304	726	-0.00466
726.4	0.05647	726.4	-0.00395
726.8	0.0608	726.8	-0.00416
727.2	0.05507	727.2	-0.00206
727.6	0.05821	727.6	-0.00355
728	0.0554	728	-0.00286
728.4	0.05528	728.4	-0.00609
728.8	0.05707	728.8	-0.0061
729.2	0.05704	729.2	-0.00542
729.6	0.06014	729.6	-0.00579
730	0.05517	730	-0.00707
730.4	0.05414	730.4	-0.00575
730.8	0.05779	730.8	-0.00411
731.2	0.05129	731.2	-0.00744
731.6	0.05317	731.6	-0.00475
732	0.05409	732	-0.00405
732.4	0.04648	732.4	-0.00733
732.8	0.05047	732.8	-0.00537
733.2	0.05029	733.2	-0.00611
733.6	0.05793	733.6	-0.00493
734	0.04827	734	-0.00633
734.4	0.05375	734.4	-0.0042
734.8	0.05249	734.8	-0.00522
735.2	0.05063	735.2	-0.00698
735.6	0.05285	735.6	-0.00487
736	0.05098	736	-0.00552
736.4	0.04545	736.4	-0.00857
736.8	0.04827	736.8	-0.01092
737.2	0.04571	737.2	-0.00849
737.6	0.04775	737.6	-0.00541
738	0.04471	738	-0.00803
738.4	0.04447	738.4	-0.00914
738.8	0.03988	738.8	-0.00971
739.2	0.04456	739.2	-0.00815
739.6	0.04631	739.6	-0.00892
740	0.04943	740	-0.00788
740.4	0.04259	740.4	-0.01087
740.8	0.04522	740.8	-0.00741
741.2	0.04277	741.2	-0.00922
741.6	0.04167	741.6	-0.01147
742	0.04541	742	-0.01129
742.4	0.04182	742.4	-0.00601
742.8	0.03837	742.8	-0.01256
743.2	0.04646	743.2	-0.01322
743.6	0.0438	743.6	-0.01335
744	0.03725	744	-0.01035
744.4	0.04417	744.4	-0.01299
744.8	0.03683	744.8	-0.01179
745.2	0.04171	745.2	-0.00754
745.6	0.03164	745.6	-0.00733
746	0.03828	746	-0.00979
746.4	0.03697	746.4	-0.01274
746.8	0.03825	746.8	-0.00986
747.2	0.03793	747.2	-0.01106
747.6	0.03206	747.6	-0.01135
748	0.03581	748	-0.01534
748.4	0.03256	748.4	-0.01336
748.8	0.04452	748.8	-0.0108
749.2	0.03514	749.2	-0.01355
749.6	0.0369	749.6	-0.01557
750	0.03608	750	-0.01427
750.4	0.03453	750.4	-0.01268
750.8	0.03736	750.8	-0.01145
751.2	0.03491	751.2	-0.01456
751.6	0.03089	751.6	-0.01378
752	0.03615	752	-0.01375
752.4	0.03536	752.4	-0.01168
752.8	0.03354	752.8	-0.01312
753.2	0.03985	753.2	-0.0163
753.6	0.02364	753.6	-0.01721
754	0.03364	754	-0.01691
754.4	0.03713	754.4	-0.01533
754.8	0.03741	754.8	-0.01165
755.2	0.02848	755.2	-0.01553
755.6	0.02958	755.6	-0.01514
756	0.02897	756	-0.02241
756.4	0.02728	756.4	-0.01446
756.8	0.02893	756.8	-0.0181
757.2	0.02733	757.2	-0.01475
757.6	0.02382	757.6	-0.01818
758	0.03258	758	-0.01769
758.4	0.02391	758.4	-0.01421
758.8	0.02391	758.8	-0.01403
759.2	0.0251	759.2	-0.01787
759.6	0.02626	759.6	-0.01963
760	0.02151	760	-0.02017
760.4	0.02567	760.4	-0.01706
760.8	0.02782	760.8	-0.01916
761.2	0.02809	761.2	-0.01607
761.6	0.02504	761.6	-0.01921
762	0.02156	762	-0.02168
762.4	0.03054	762.4	-0.0217
762.8	0.02895	762.8	-0.02596
763.2	0.02711	763.2	-0.02139
763.6	0.02605	763.6	-0.02577
764	0.02574	764	-0.01742
764.4	0.02478	764.4	-0.02138
764.8	0.018	764.8	-0.01756
765.2	0.02047	765.2	-0.01957
765.6	0.0263	765.6	-0.01914
766	0.02281	766	-0.01621
766.4	0.02317	766.4	-0.0193
766.8	0.01865	766.8	-0.02367
767.2	0.0266	767.2	-0.01923
767.6	0.02403	767.6	-0.0231
768	0.01787	768	-0.01893
768.4	0.02364	768.4	-0.02106
768.8	0.0187	768.8	-0.02637
769.2	0.0214	769.2	-0.01642
769.6	0.0272	769.6	-0.01798
770	0.02523	770	-0.02
770.4	0.01494	770.4	-0.02199
770.8	0.01794	770.8	-0.02246
771.2	0.01461	771.2	-0.02966
771.6	0.02093	771.6	-0.02536
772	0.0194	772	-0.02559
772.4	0.01453	772.4	-0.02978
772.8	0.01819	772.8	-0.02906
773.2	0.01822	773.2	-0.02785
773.6	0.01212	773.6	-0.02621
774	0.01009	774	-0.02435
774.4	0.0174	774.4	-0.02516
774.8	0.01448	774.8	-0.02544
775.2	0.01229	775.2	-0.02729
775.6	0.01853	775.6	-0.02444
776	0.01628	776	-0.02649
776.4	0.01431	776.4	-0.02376
776.8	0.01637	776.8	-0.03533
777.2	0.01809	777.2	-0.02912
777.6	0.02003	777.6	-0.02814
778	0.01475	778	-0.02271
778.4	0.0129	778.4	-0.02598
778.8	0.01405	778.8	-0.02543
779.2	0.01292	779.2	-0.02683
779.6	0.01239	779.6	-0.03495
780	0.01598	780	-0.02375
780.4	0.00518	780.4	-0.02655
780.8	0.0162	780.8	-0.02662
781.2	0.02035	781.2	-0.02137
781.6	0.01261	781.6	-0.02594
782	0.01575	782	-0.03786
782.4	0.01423	782.4	-0.0339
782.8	0.0168	782.8	-0.03673
783.2	0.01526	783.2	-0.02718
783.6	0.01288	783.6	-0.03466
784	0.01073	784	-0.02896
784.4	0.0072	784.4	-0.02928
784.8	0.01739	784.8	-0.03547
785.2	0.00766	785.2	-0.03947
785.6	0.01322	785.6	-0.02713
786	0.00674	786	-0.02998
786.4	0.01089	786.4	-0.03991
786.8	0.00887	786.8	-0.03042
787.2	-0.00139	787.2	-0.03299
787.6	0.00541	787.6	-0.04003
788	0.0107	788	-0.04033
788.4	0.00222	788.4	-0.04227
788.8	0.0135	788.8	-0.03032
789.2	0.000784566	789.2	-0.03209
789.6	0.00989	789.6	-0.02963
790	0.00716	790	-0.0389
790.4	0.00617	790.4	-0.02673
790.8	-0.000246273	790.8	-0.03209
791.2	0.01125	791.2	-0.03138
791.6	0.01196	791.6	-0.03423
792	0.0135	792	-0.04077
792.4	0.00808	792.4	-0.03241
792.8	0.0028	792.8	-0.03592
793.2	0.01133	793.2	-0.03679
793.6	0.01491	793.6	-0.03696
794	0.00847	794	-0.03393
794.4	0.00302	794.4	-0.04242
794.8	0.00628	794.8	-0.03865
795.2	0.01106	795.2	-0.03457
795.6	0.00803	795.6	-0.04921
796	0.01031	796	-0.0418
796.4	-0.00625	796.4	-0.03499
796.8	0.00594	796.8	-0.03483
797.2	0.00756	797.2	-0.04345
797.6	0.00671	797.6	-0.04241
798	0.00515	798	-0.04815
798.4	-0.000796541	798.4	-0.0449
798.8	0.00179	798.8	-0.04383
799.2	-0.000206418	799.2	-0.05022
799.6	-0.000114858	799.6	-0.05394
800	0.00303	800	-0.04404

## Sheet: 1c
PL of PIC-TRZ2		PL of h-BNCO:PIC-TRZ2		PL of h-BNCO:4CzIPN:PIC-TRZ2
380	0.00424	360	7.80015e-05	360	0.000122172
380.4	0.00416	360.4	9.28899e-05	361	9.81163e-05
380.8	0.00394	360.8	5.98853e-05	362	7.2716e-05
381.2	0.00359	361.2	6.96542e-05	363	5.98016e-05
381.6	0.00369	361.6	6.47347e-05	364	5.05762e-05
382	0.00355	362	5.49812e-05	365	3.76155e-05
382.4	0.00338	362.4	8.08152e-05	366	2.55877e-05
382.8	0.00309	362.8	7.14912e-05	367	2.12773e-05
383.2	0.00306	363.2	7.36697e-05	368	2.44266e-05
383.6	0.00275	363.6	5.61523e-05	369	2.19005e-05
384	0.00264	364	6.63382e-05	370	1.92649e-05
384.4	0.00262	364.4	6.64487e-05	371	1.91128e-05
384.8	0.00252	364.8	5.66126e-05	372	2.16872e-05
385.2	0.00241	365.2	5.11657e-05	373	2.60606e-05
385.6	0.00221	365.6	5.01737e-05	374	3.15747e-05
386	0.00199	366	6.07373e-05	375	2.65836e-05
386.4	0.00201	366.4	5.58683e-05	376	2.08822e-05
386.8	0.00195	366.8	4.37194e-05	377	1.69502e-05
387.2	0.00185	367.2	4.63792e-05	378	1.84711e-05
387.6	0.00187	367.6	5.20248e-05	379	1.8434e-05
388	0.00178	368	3.66439e-05	380	1.48971e-05
388.4	0.00163	368.4	4.09211e-05	381	1.35394e-05
388.8	0.00154	368.8	4.8075e-05	382	1.17867e-05
389.2	0.00161	369.2	3.48166e-05	383	5.57713e-06
389.6	0.00154	369.6	4.87452e-05	384	5.86832e-06
390	0.00137	370	4.32045e-05	385	8.5929e-06
390.4	0.00141	370.4	2.83413e-05	386	8.13293e-06
390.8	0.00129	370.8	2.85134e-05	387	9.40341e-07
391.2	0.00133	371.2	4.27666e-05	388	0
391.6	0.00136	371.6	2.1561e-05	389	3.98764e-07
392	0.00133	372	2.56241e-05	390	8.06987e-06
392.4	0.00124	372.4	3.30816e-05	391	1.31203e-05
392.8	0.0012	372.8	4.59035e-05	392	5.8405e-06
393.2	0.00121	373.2	2.90031e-05	393	1.50047e-06
393.6	0.00103	373.6	4.04958e-05	394	3.9524e-06
394	0.00107	374	4.3469e-05	395	8.47605e-06
394.4	0.000963221	374.4	4.11464e-05	396	4.26585e-07
394.8	0.000945911	374.8	5.37891e-05	397	8.54097e-06
395.2	0.00101	375.2	4.41462e-05	398	1.13676e-05
395.6	0.000951005	375.6	3.37113e-05	399	1.66887e-05
396	0.00093614	376	3.20197e-05	400	1.32056e-05
396.4	0.000768525	376.4	2.77984e-05	401	1.55444e-05
396.8	0.00079433	376.8	1.54243e-05	402	2.45286e-05
397.2	0.000806305	377.2	3.86839e-05	403	3.39413e-05
397.6	0.000716568	377.6	6.18091e-05	404	3.89843e-05
398	0.000704352	378	5.01975e-05	405	4.23135e-05
398.4	0.000554839	378.4	4.64715e-05	406	4.84415e-05
398.8	0.000566794	378.8	4.47674e-05	407	5.9184e-05
399.2	0.000667142	379.2	3.98172e-05	408	6.49021e-05
399.6	0.000622289	379.6	4.33836e-05	409	6.42826e-05
400	0.000558105	380	4.16822e-05	410	6.90214e-05
400.4	0.000563836	380.4	3.96759e-05	411	7.31871e-05
400.8	0.000519079	380.8	3.81899e-05	412	7.53441e-05
401.2	0.000519456	381.2	3.47676e-05	413	7.90313e-05
401.6	0.000522897	381.6	4.77546e-05	414	7.36471e-05
402	0.000483329	382	2.36975e-05	415	7.53497e-05
402.4	0.000422403	382.4	1.32612e-05	416	7.89756e-05
402.8	0.000495526	382.8	4.22545e-05	417	8.29132e-05
403.2	0.000429729	383.2	4.49549e-05	418	8.51704e-05
403.6	0.000338233	383.6	4.63023e-05	419	8.73757e-05
404	0.000270425	384	3.19511e-05	420	8.60421e-05
404.4	0.000430937	384.4	1.81554e-05	421	0.000103259
404.8	0.000295554	384.8	3.93051e-05	422	0.000114673
405.2	0.000358809	385.2	3.36175e-05	423	0.000125859
405.6	0.000228587	385.6	2.1789e-05	424	0.00013759
406	0.000300125	386	5.10622e-05	425	0.000149293
406.4	0.000270135	386.4	1.52998e-05	426	0.000160379
406.8	0.000274417	386.8	3.76373e-05	427	0.000182827
407.2	0.000289774	387.2	4.18725e-05	428	0.00021051
407.6	0.000245829	387.6	2.51834e-05	429	0.000236957
408	0.000259417	388	4.19677e-05	430	0.000269665
408.4	0.000251193	388.4	3.40205e-05	431	0.000305798
408.8	0.00024177	388.8	2.56871e-05	432	0.000339925
409.2	0.000205923	389.2	1.5574e-05	433	0.000369574
409.6	0.000216023	389.6	2.36401e-05	434	0.000403108
410	0.000226992	390	3.21386e-05	435	0.000439273
410.4	0.000217511	390.4	2.35394e-05	436	0.00047511
410.8	0.00017142	390.8	4.60518e-05	437	0.000523284
411.2	0.000170763	391.2	3.88462e-05	438	0.000564036
411.6	0.000240358	391.6	2.30203e-05	439	0.00059414
412	7.90409e-05	392	2.36849e-05	440	0.000641646
412.4	0.000162587	392.4	1.57167e-05	441	0.000697319
412.8	0.000108261	392.8	2.16645e-05	442	0.00075101
413.2	0.000122826	393.2	3.0829e-05	443	0.000796979
413.6	0.000219144	393.6	1.82142e-05	444	0.000846129
414	0.000156556	394	0	445	0.000901464
414.4	7.87974e-05	394.4	3.70259e-05	446	0.000969529
414.8	8.77768e-05	394.8	2.41886e-05	447	0.00104
415.2	0.000111683	395.2	3.95779e-05	448	0.00111
415.6	9.35998e-05	395.6	3.88154e-05	449	0.00118
416	0.000124111	396	3.6101e-05	450	0.00125
416.4	4.42634e-05	396.4	2.95222e-05	451	0.00133
416.8	0.000123522	396.8	3.07996e-05	452	0.00143
417.2	0.000103149	397.2	3.23191e-05	453	0.00152
417.6	0	397.6	3.89609e-05	454	0.00162
418	0.000139758	398	3.34986e-05	455	0.00172
418.4	6.6414e-05	398.4	3.78066e-05	456	0.00185
418.8	0.00012069	398.8	4.26127e-05	457	0.00198
419.2	0.00011175	399.2	4.44694e-05	458	0.00211
419.6	0.000158073	399.6	3.59163e-05	459	0.00227
420	8.85568e-05	400	2.47091e-05	460	0.00243
420.4	0.000124256	400.4	3.59037e-05	461	0.00259
420.8	0.00011839	400.8	3.39687e-05	462	0.00279
421.2	0.000172947	401.2	5.0946e-05	463	0.00301
421.6	0.000178446	401.6	4.58377e-05	464	0.00323
422	0.0001844	402	5.21899e-05	465	0.00347
422.4	0.000192499	402.4	3.00329e-05	466	0.00373
422.8	1.95904e-05	402.8	5.56808e-05	467	0.004
423.2	0.000197805	403.2	2.88618e-05	468	0.00431
423.6	0.000139411	403.6	4.88109e-05	469	0.00463
424	0.000171053	404	3.89231e-05	470	0.005
424.4	0.000139295	404.4	4.32311e-05	471	0.00539
424.8	0.000102482	404.8	4.84318e-05	472	0.00581
425.2	0.000231013	405.2	5.24669e-05	473	0.00626
425.6	0.000244215	405.6	5.45139e-05	474	0.00672
426	0.000227688	406	5.29021e-05	475	0.00722
426.4	0.000246757	406.4	5.62908e-05	476	0.00776
426.8	0.000249859	406.8	3.89945e-05	477	0.00836
427.2	0.000262868	407.2	4.18711e-05	478	0.00902
427.6	0.000273711	407.6	6.44241e-05	479	0.00972
428	0.000405683	408	5.83182e-05	480	0.01049
428.4	0.00027836	408.4	5.72003e-05	481	0.01132
428.8	0.000275915	408.8	7.25196e-05	482	0.01223
429.2	0.000307258	409.2	5.13042e-05	483	0.01326
429.6	0.000326026	409.6	5.13826e-05	484	0.01438
430	0.000387107	410	7.63309e-05	485	0.01566
430.4	0.000478951	410.4	7.28848e-05	486	0.01714
430.8	0.000413482	410.8	8.37898e-05	487	0.01881
431.2	0.000466687	411.2	8.13035e-05	488	0.02064
431.6	0.000514169	411.6	7.01523e-05	489	0.0228
432	0.000521901	412	7.78644e-05	490	0.02536
432.4	0.000604129	412.4	9.26968e-05	491	0.02838
432.8	0.0005352	412.8	8.31056e-05	492	0.03183
433.2	0.000489544	413.2	8.24494e-05	493	0.03575
433.6	0.000615485	413.6	9.57414e-05	494	0.04037
434	0.000700582	414	8.65224e-05	495	0.0458
434.4	0.000682712	414.4	7.73649e-05	496	0.05221
434.8	0.000658985	414.8	0.000107175	497	0.05955
435.2	0.000849757	415.2	0.000103926	498	0.06807
435.6	0.000979921	415.6	7.56691e-05	499	0.07782
436	0.000905271	416	0.000119246	500	0.08846
436.4	0.000949584	416.4	0.000115951	501	0.10088
436.8	0.000973272	416.8	0.000116267	502	0.11513
437.2	0.00118	417.2	0.000125716	503	0.13098
437.6	0.00108	417.6	0.000156711	504	0.14887
438	0.00124	418	0.000139133	505	0.16871
438.4	0.00128	418.4	0.000113572	506	0.19007
438.8	0.00151	418.8	0.000161381	507	0.21342
439.2	0.00147	419.2	0.000129465	508	0.23923
439.6	0.00146	419.6	0.000151801	509	0.26739
440	0.00165	420	0.000159978	510	0.29735
440.4	0.00176	420.4	0.000169021	511	0.32963
440.8	0.00182	420.8	0.00014356	512	0.3629
441.2	0.00188	421.2	0.000150486	513	0.39767
441.6	0.00209	421.6	0.000162039	514	0.4352
442	0.00217	422	0.000172191	515	0.47437
442.4	0.00227	422.4	0.000179649	516	0.51561
442.8	0.00251	422.8	0.00017849	517	0.55732
443.2	0.00256	423.2	0.000198586	518	0.59848
443.6	0.00281	423.6	0.000208425	519	0.63888
444	0.0029	424	0.000215684	520	0.679
444.4	0.00305	424.4	0.000249669	521	0.71813
444.8	0.00312	424.8	0.000268562	522	0.75651
445.2	0.00346	425.2	0.000244441	523	0.79306
445.6	0.00369	425.6	0.000264039	524	0.82753
446	0.00385	426	0.000284292	525	0.85962
446.4	0.00405	426.4	0.000286311	526	0.88869
446.8	0.0044	426.8	0.000355376	527	0.91564
447.2	0.00453	427.2	0.000338692	528	0.93948
447.6	0.00502	427.6	0.000341209	529	0.95899
448	0.00505	428	0.000379868	530	0.97528
448.4	0.00522	428.4	0.000362583	531	0.98749
448.8	0.00571	428.8	0.000414086	532	0.99547
449.2	0.00624	429.2	0.000391509	533	0.99996
449.6	0.00652	429.6	0.000427758	534	1
450	0.007	430	0.000465562	535	0.99615
450.4	0.00734	430.4	0.000464615	536	0.98854
450.8	0.00751	430.8	0.000504453	537	0.97768
451.2	0.00806	431.2	0.00052347	538	0.96303
451.6	0.00828	431.6	0.000581064	539	0.947
452	0.00891	432	0.00058132	540	0.93168
452.4	0.00923	432.4	0.000601529	541	0.89968
452.8	0.00986	432.8	0.000635726	542	0.87534
453.2	0.01027	433.2	0.000629318	543	0.84607
453.6	0.01101	433.6	0.000679878	544	0.81811
454	0.01146	434	0.000698968	545	0.78919
454.4	0.01196	434.4	0.000708952	546	0.76049
454.8	0.01282	434.8	0.000791106	547	0.73129
455.2	0.01358	435.2	0.000785045	548	0.70271
455.6	0.01407	435.6	0.000792441	549	0.67436
456	0.01479	436	0.00084591	550	0.64723
456.4	0.01564	436.4	0.000905209	551	0.62138
456.8	0.01654	436.8	0.000934294	552	0.596
457.2	0.01711	437.2	0.000952174	553	0.57237
457.6	0.01783	437.6	0.000994774	554	0.54928
458	0.0189	438	0.00105	555	0.52618
458.4	0.01987	438.4	0.00108	556	0.50403
458.8	0.02097	438.8	0.00106	557	0.48272
459.2	0.02187	439.2	0.00112	558	0.46296
459.6	0.02307	439.6	0.00118	559	0.4448
460	0.02419	440	0.00123	560	0.42827
460.4	0.02523	440.4	0.00126	561	0.41223
460.8	0.02641	440.8	0.00132	562	0.39648
461.2	0.02737	441.2	0.00137	563	0.38206
461.6	0.02925	441.6	0.00141	564	0.36848
462	0.02988	442	0.00145	565	0.35586
462.4	0.03178	442.4	0.00148	566	0.34427
462.8	0.03354	442.8	0.00154	567	0.33306
463.2	0.03562	443.2	0.00162	568	0.32248
463.6	0.03644	443.6	0.00165	569	0.31222
464	0.03833	444	0.00177	570	0.30199
464.4	0.03957	444.4	0.00177	571	0.29249
464.8	0.04235	444.8	0.00184	572	0.28334
465.2	0.04384	445.2	0.00192	573	0.27475
465.6	0.04585	445.6	0.00201	574	0.26642
466	0.04752	446	0.00204	575	0.25827
466.4	0.04956	446.4	0.00212	576	0.25077
466.8	0.05165	446.8	0.00215	577	0.24324
467.2	0.05401	447.2	0.00222	578	0.23597
467.6	0.05601	447.6	0.00232	579	0.22909
468	0.05808	448	0.00238	580	0.22235
468.4	0.06088	448.4	0.00247	581	0.21558
468.8	0.0627	448.8	0.00255	582	0.20897
469.2	0.06501	449.2	0.0026	583	0.20242
469.6	0.06755	449.6	0.00269	584	0.19605
470	0.07041	450	0.00275	585	0.18979
470.4	0.07253	450.4	0.00281	586	0.18373
470.8	0.07476	450.8	0.00287	587	0.17796
471.2	0.07864	451.2	0.00293	588	0.17229
471.6	0.0818	451.6	0.00305	589	0.16651
472	0.08457	452	0.0032	590	0.16097
472.4	0.08854	452.4	0.00326	591	0.15579
472.8	0.09079	452.8	0.0033	592	0.15058
473.2	0.09416	453.2	0.00339	593	0.14562
473.6	0.09754	453.6	0.00349	594	0.14053
474	0.10077	454	0.00355	595	0.13565
474.4	0.1044	454.4	0.00365	596	0.13111
474.8	0.10876	454.8	0.00372	597	0.12667
475.2	0.11152	455.2	0.00391	598	0.1222
475.6	0.1151	455.6	0.00396	599	0.11797
476	0.11964	456	0.00412	600	0.11399
476.4	0.12436	456.4	0.00418	601	0.11022
476.8	0.1268	456.8	0.00429	602	0.10649
477.2	0.13192	457.2	0.00429	603	0.10289
477.6	0.1362	457.6	0.00454	604	0.09953
478	0.14054	458	0.00466	605	0.09613
478.4	0.14409	458.4	0.00473	606	0.09286
478.8	0.15016	458.8	0.00471	607	0.08987
479.2	0.15375	459.2	0.00489	608	0.08707
479.6	0.1587	459.6	0.00494	609	0.08442
480	0.1626	460	0.00506	610	0.0818
480.4	0.16773	460.4	0.0052	611	0.07919
480.8	0.17222	460.8	0.00527	612	0.07665
481.2	0.17797	461.2	0.00544	613	0.07413
481.6	0.18268	461.6	0.00556	614	0.07182
482	0.18656	462	0.00562	615	0.06971
482.4	0.19255	462.4	0.00573	616	0.06756
482.8	0.19853	462.8	0.00585	617	0.06549
483.2	0.20179	463.2	0.00593	618	0.06348
483.6	0.2086	463.6	0.00614	619	0.06155
484	0.21312	464	0.00625	620	0.05982
484.4	0.21974	464.4	0.00639	621	0.05817
484.8	0.22464	464.8	0.00639	622	0.05651
485.2	0.22956	465.2	0.0065	623	0.05498
485.6	0.23798	465.6	0.00677	624	0.05359
486	0.24246	466	0.00688	625	0.05221
486.4	0.24695	466.4	0.007	626	0.05077
486.8	0.2537	466.8	0.00703	627	0.04939
487.2	0.25843	467.2	0.00717	628	0.04816
487.6	0.26616	467.6	0.00734	629	0.04691
488	0.27088	468	0.00749	630	0.04566
488.4	0.27574	468.4	0.00762	631	0.04449
488.8	0.28294	468.8	0.00774	632	0.04339
489.2	0.2871	469.2	0.0078	633	0.0423
489.6	0.29452	469.6	0.00795	634	0.0413
490	0.30245	470	0.00796	635	0.04026
490.4	0.30959	470.4	0.00824	636	0.03923
490.8	0.31392	470.8	0.00831	637	0.03821
491.2	0.31961	471.2	0.00845	638	0.03732
491.6	0.32587	471.6	0.00865	639	0.03636
492	0.33448	472	0.00871	640	0.03549
492.4	0.33956	472.4	0.00886	641	0.03472
492.8	0.3454	472.8	0.00911	642	0.03382
493.2	0.35161	473.2	0.00921	643	0.03295
493.6	0.36041	473.6	0.00936	644	0.03217
494	0.36701	474	0.00937	645	0.03144
494.4	0.37201	474.4	0.00953	646	0.03071
494.8	0.38049	474.8	0.00971	647	0.02995
495.2	0.38527	475.2	0.00993	648	0.02928
495.6	0.39221	475.6	0.01011	649	0.02857
496	0.3968	476	0.01038	650	0.02788
496.4	0.40448	476.4	0.01034	651	0.02719
496.8	0.41199	476.8	0.01047	652	0.0266
497.2	0.41698	477.2	0.0108	653	0.026
497.6	0.42412	477.6	0.011	654	0.02536
498	0.43164	478	0.01103	655	0.0247
498.4	0.43643	478.4	0.01132	656	0.02412
498.8	0.4418	478.8	0.01163	657	0.02362
499.2	0.45167	479.2	0.01171	658	0.02301
499.6	0.45495	479.6	0.01182	659	0.02248
500	0.46278	480	0.01213	660	0.02199
500.4	0.46886	480.4	0.01242	661	0.02157
500.8	0.4764	480.8	0.01253	662	0.02101
501.2	0.48145	481.2	0.01282	663	0.02052
501.6	0.48913	481.6	0.01303	664	0.02007
502	0.49559	482	0.01332	665	0.01957
502.4	0.50253	482.4	0.01373	666	0.01915
502.8	0.50791	482.8	0.01386	667	0.01881
503.2	0.51416	483.2	0.01406	668	0.0183
503.6	0.52178	483.6	0.01464	669	0.01792
504	0.52803	484	0.01495	670	0.01752
504.4	0.53296	484.4	0.01534	671	0.01721
504.8	0.5415	484.8	0.01584	672	0.01688
505.2	0.54654	485.2	0.01602	673	0.01653
505.6	0.55209	485.6	0.01643	674	0.01612
506	0.56078	486	0.01722	675	0.01574
506.4	0.5682	486.4	0.01746	676	0.01538
506.8	0.57339	486.8	0.0181	677	0.01514
507.2	0.57873	487.2	0.01865	678	0.01485
507.6	0.58488	487.6	0.01931	679	0.01449
508	0.59268	488	0.02009	680	0.01421
508.4	0.59673	488.4	0.02081	681	0.01394
508.8	0.60379	488.8	0.02164	682	0.01366
509.2	0.60897	489.2	0.02246	683	0.01331
509.6	0.61458	489.6	0.0232	684	0.01309
510	0.62267	490	0.02418	685	0.01279
510.4	0.62604	490.4	0.02512	686	0.01256
510.8	0.63249	490.8	0.02615	687	0.0124
511.2	0.63957	491.2	0.02771	688	0.0121
511.6	0.64289	491.6	0.02874	689	0.01185
512	0.64982	492	0.03052	690	0.01169
512.4	0.65732	492.4	0.0319	691	0.01151
512.8	0.66242	492.8	0.03372	692	0.01127
513.2	0.66729	493.2	0.03512	693	0.01103
513.6	0.67395	493.6	0.03719	694	0.01083
514	0.67725	494	0.03899	695	0.01057
514.4	0.68602	494.4	0.04127	696	0.01034
514.8	0.68822	494.8	0.04326	697	0.01015
515.2	0.69353	495.2	0.04582	698	0.01005
515.6	0.70096	495.6	0.04803	699	0.00992
516	0.70359	496	0.05087	700	0.00963
516.4	0.71355	496.4	0.05377	701	0.00951
516.8	0.71702	496.8	0.05692	702	0.00933
517.2	0.7185	497.2	0.06041	703	0.00911
517.6	0.72832	497.6	0.06366	704	0.00894
518	0.73369	498	0.06749	705	0.00882
518.4	0.73839	498.4	0.07147	706	0.00868
518.8	0.74612	498.8	0.0757	707	0.00851
519.2	0.74579	499.2	0.08022	708	0.00835
519.6	0.75388	499.6	0.08534	709	0.00817
520	0.75836	500	0.0902	710	0.00804
520.4	0.7616	500.4	0.09501	711	0.00787
520.8	0.76796	500.8	0.1003	712	0.00779
521.2	0.77071	501.2	0.10612	713	0.00772
521.6	0.77665	501.6	0.11203	714	0.00763
522	0.78098	502	0.11831	715	0.00749
522.4	0.78702	502.4	0.12451	716	0.00746
522.8	0.78978	502.8	0.13249	717	0.00734
523.2	0.79789	503.2	0.13998	718	0.0073
523.6	0.8005	503.6	0.14757	719	0.00713
524	0.80252	504	0.15564	720	0.00694
524.4	0.81197	504.4	0.16396	721	0.00683
524.8	0.8143	504.8	0.17357	722	0.00668
525.2	0.82037	505.2	0.18219	723	0.00658
525.6	0.82819	505.6	0.19229	724	0.00642
526	0.83157	506	0.2018	725	0.00643
526.4	0.83594	506.4	0.21283	726	0.00636
526.8	0.8371	506.8	0.22331	727	0.00628
527.2	0.84525	507.2	0.23478	728	0.00623
527.6	0.8473	507.6	0.24478	729	0.00608
528	0.85109	508	0.2566	730	0.00604
528.4	0.85606	508.4	0.26809	731	0.00602
528.8	0.85803	508.8	0.28092	732	0.00591
529.2	0.86331	509.2	0.29295	733	0.00576
529.6	0.86624	509.6	0.30662	734	0.00569
530	0.86975	510	0.32031	735	0.00565
530.4	0.87482	510.4	0.33388	736	0.00552
530.8	0.87879	510.8	0.34915	737	0.00539
531.2	0.8835	511.2	0.36222	738	0.00541
531.6	0.8844	511.6	0.3772	739	0.0055
532	0.89445	512	0.39182	740	0.00546
532.4	0.89385	512.4	0.40813	741	0.00542
532.8	0.89391	512.8	0.423	742	0.00521
533.2	0.90048	513.2	0.43723	743	0.00518
533.6	0.90551	513.6	0.45421	744	0.00507
534	0.90771	514	0.47086	745	0.00508
534.4	0.9097	514.4	0.48633	746	0.00506
534.8	0.91264	514.8	0.50223	747	0.00491
535.2	0.91636	515.2	0.51931	748	0.00504
535.6	0.9201	515.6	0.53572	749	0.00504
536	0.92082	516	0.55246	750	0.00494
536.4	0.9296	516.4	0.57032	751	0.00485
536.8	0.92602	516.8	0.58617	752	0.00485
537.2	0.93171	517.2	0.60337	753	0.00486
537.6	0.93486	517.6	0.62136	754	0.00477
538	0.93801	518	0.63971	755	0.00482
538.4	0.9407	518.4	0.65541	756	0.00473
538.8	0.94122	518.8	0.67216	757	0.00469
539.2	0.94245	519.2	0.69024	758	0.00476
539.6	0.94944	519.6	0.70524	759	0.0047
540	0.94867	520	0.72161	760	0.00454
540.4	0.95571	520.4	0.73908	761	0.00452
540.8	0.95269	520.8	0.75319	762	0.00477
541.2	0.95223	521.2	0.76939	763	0.00478
541.6	0.961	521.6	0.78483	764	0.0048
542	0.96214	522	0.80092	765	0.0047
542.4	0.96028	522.4	0.81588	766	0.00485
542.8	0.96555	522.8	0.83181	767	0.00481
543.2	0.97043	523.2	0.84479	768	0.00495
543.6	0.9682	523.6	0.85812	769	0.0048
544	0.96681	524	0.86888	770	0.00495
544.4	0.97237	524.4	0.88363	771	0.00502
544.8	0.97184	524.8	0.8946	772	0.00491
545.2	0.97651	525.2	0.90632	773	0.00462
545.6	0.97938	525.6	0.91868	774	0.00449
546	0.97785	526	0.92821	775	0.00466
546.4	0.97642	526.4	0.93599	776	0.00467
546.8	0.97723	526.8	0.94449	777	0.00483
547.2	0.97801	527.2	0.95412	778	0.00497
547.6	0.98309	527.6	0.96199	779	0.00505
548	0.98141	528	0.96791	780	0.00539
548.4	0.98522	528.4	0.97459	781	0.00543
548.8	0.98627	528.8	0.97927	782	0.00504
549.2	0.98463	529.2	0.98575	783	0.00515
549.6	0.98941	529.6	0.99034	784	0.00522
550	0.99044	530	0.99362	785	0.00515
550.4	0.98353	530.4	0.99654	786	0.00547
550.8	0.98989	530.8	0.9982	787	0.00562
551.2	0.98967	531.2	0.99896	788	0.00553
551.6	0.99031	531.6	1	789	0.00571
552	0.99338	532	0.9997	790	0.00552
552.4	0.99754	532.4	0.99975	791	0.00576
552.8	0.9901	532.8	0.99882	792	0.00588
553.2	0.99655	533.2	0.99563	793	0.00578
553.6	0.99518	533.6	0.99442	794	0.00608
554	0.99712	534	0.99092	795	0.00614
554.4	0.99752	534.4	0.98725	796	0.00571
554.8	0.99973	534.8	0.98264	797	0.00592
555.2	1	535.2	0.97734	798	0.00612
555.6	0.99851	535.6	0.97292	799	0.0064
556	0.99752	536	0.96659	800	0.00625
556.4	0.99888	536.4	0.95911
556.8	0.99225	536.8	0.9523
557.2	0.99966	537.2	0.94361
557.6	0.99805	537.6	0.93688
558	0.99468	538	0.92679
558.4	0.99271	538.4	0.91725
558.8	0.99776	538.8	0.9078
559.2	0.99316	539.2	0.89949
559.6	0.995	539.6	0.89158
560	0.99574	540	0.882
560.4	0.98027	540.4	0.86058
560.8	0.98387	540.8	0.85077
561.2	0.9825	541.2	0.84238
561.6	0.98307	541.6	0.83199
562	0.97754	542	0.82011
562.4	0.97269	542.4	0.80506
562.8	0.96992	542.8	0.79427
563.2	0.96782	543.2	0.78093
563.6	0.96776	543.6	0.76817
564	0.96628	544	0.75466
564.4	0.96431	544.4	0.74244
564.8	0.96192	544.8	0.72915
565.2	0.96048	545.2	0.71866
565.6	0.95216	545.6	0.70733
566	0.95814	546	0.69651
566.4	0.95398	546.4	0.68054
566.8	0.94999	546.8	0.67031
567.2	0.94748	547.2	0.65671
567.6	0.94119	547.6	0.64472
568	0.93667	548	0.63356
568.4	0.93517	548.4	0.62148
568.8	0.93111	548.8	0.61231
569.2	0.93258	549.2	0.59928
569.6	0.9269	549.6	0.58931
570	0.92038	550	0.5773
570.4	0.91992	550.4	0.56663
570.8	0.91426	550.8	0.55796
571.2	0.9138	551.2	0.54734
571.6	0.90929	551.6	0.5365
572	0.90842	552	0.52757
572.4	0.90482	552.4	0.51807
572.8	0.90186	552.8	0.50823
573.2	0.90297	553.2	0.49886
573.6	0.8952	553.6	0.4921
574	0.89264	554	0.48363
574.4	0.88954	554.4	0.47424
574.8	0.88437	554.8	0.4648
575.2	0.88218	555.2	0.45671
575.6	0.87987	555.6	0.44827
576	0.87917	556	0.44142
576.4	0.87505	556.4	0.43269
576.8	0.86919	556.8	0.42632
577.2	0.87047	557.2	0.41686
577.6	0.86386	557.6	0.41012
578	0.85382	558	0.40388
578.4	0.85177	558.4	0.39601
578.8	0.85009	558.8	0.38958
579.2	0.85036	559.2	0.38295
579.6	0.84911	559.6	0.37762
580	0.84386	560	0.37088
580.4	0.83917	560.4	0.36588
580.8	0.83844	560.8	0.3585
581.2	0.83303	561.2	0.35238
581.6	0.82749	561.6	0.34773
582	0.8242	562	0.34292
582.4	0.82341	562.4	0.33548
582.8	0.81967	562.8	0.33119
583.2	0.81391	563.2	0.32678
583.6	0.80939	563.6	0.32099
584	0.80829	564	0.31451
584.4	0.79914	564.4	0.31003
584.8	0.79634	564.8	0.30622
585.2	0.79723	565.2	0.3006
585.6	0.79428	565.6	0.29668
586	0.79145	566	0.29284
586.4	0.78939	566.4	0.28877
586.8	0.78971	566.8	0.28379
587.2	0.7791	567.2	0.28056
587.6	0.78126	567.6	0.2769
588	0.77874	568	0.27175
588.4	0.77247	568.4	0.2693
588.8	0.7707	568.8	0.26438
589.2	0.76959	569.2	0.25966
589.6	0.76323	569.6	0.25604
590	0.76178	570	0.25273
590.4	0.76122	570.4	0.24966
590.8	0.75202	570.8	0.24612
591.2	0.75316	571.2	0.2429
591.6	0.74793	571.6	0.23946
592	0.74828	572	0.23633
592.4	0.75159	572.4	0.23269
592.8	0.74308	572.8	0.22943
593.2	0.73904	573.2	0.22607
593.6	0.7369	573.6	0.22417
594	0.73539	574	0.21997
594.4	0.73346	574.4	0.21749
594.8	0.73341	574.8	0.21529
595.2	0.72601	575.2	0.21151
595.6	0.72569	575.6	0.20857
596	0.7179	576	0.20575
596.4	0.71775	576.4	0.2034
596.8	0.71426	576.8	0.20054
597.2	0.71708	577.2	0.19906
597.6	0.71106	577.6	0.19571
598	0.71072	578	0.19371
598.4	0.70562	578.4	0.19087
598.8	0.70676	578.8	0.1875
599.2	0.70241	579.2	0.18596
599.6	0.70095	579.6	0.18334
600	0.69708	580	0.18068
600.4	0.69336	580.4	0.1781
600.8	0.6861	580.8	0.17516
601.2	0.68188	581.2	0.17226
601.6	0.68313	581.6	0.17047
602	0.67815	582	0.16739
602.4	0.67967	582.4	0.16535
602.8	0.67502	582.8	0.1627
603.2	0.66999	583.2	0.16052
603.6	0.66688	583.6	0.15787
604	0.66866	584	0.15519
604.4	0.66273	584.4	0.15362
604.8	0.6569	584.8	0.15148
605.2	0.65637	585.2	0.14905
605.6	0.65568	585.6	0.14685
606	0.65162	586	0.14454
606.4	0.64468	586.4	0.14184
606.8	0.64144	586.8	0.1402
607.2	0.64005	587.2	0.13756
607.6	0.63103	587.6	0.13555
608	0.63084	588	0.13359
608.4	0.62777	588.4	0.13167
608.8	0.62861	588.8	0.1298
609.2	0.62076	589.2	0.12792
609.6	0.61715	589.6	0.12532
610	0.6165	590	0.12376
610.4	0.6146	590.4	0.12183
610.8	0.60968	590.8	0.11942
611.2	0.60711	591.2	0.11783
611.6	0.60275	591.6	0.11628
612	0.59877	592	0.11427
612.4	0.59838	592.4	0.11315
612.8	0.5963	592.8	0.11057
613.2	0.59261	593.2	0.10935
613.6	0.58732	593.6	0.10744
614	0.58191	594	0.10581
614.4	0.58128	594.4	0.10348
614.8	0.58037	594.8	0.10168
615.2	0.57585	595.2	0.10031
615.6	0.56989	595.6	0.09906
616	0.56818	596	0.09722
616.4	0.56251	596.4	0.09547
616.8	0.55943	596.8	0.09375
617.2	0.55544	597.2	0.09287
617.6	0.55453	597.6	0.09101
618	0.55486	598	0.09006
618.4	0.55201	598.4	0.0885
618.8	0.54815	598.8	0.08717
619.2	0.54364	599.2	0.08581
619.6	0.54009	599.6	0.08353
620	0.53665	600	0.08262
620.4	0.53708	600.4	0.08134
620.8	0.53177	600.8	0.0803
621.2	0.52554	601.2	0.07871
621.6	0.52599	601.6	0.07781
622	0.52312	602	0.07631
622.4	0.51417	602.4	0.07552
622.8	0.51468	602.8	0.07427
623.2	0.51179	603.2	0.07293
623.6	0.50785	603.6	0.0718
624	0.51005	604	0.07082
624.4	0.50516	604.4	0.06949
624.8	0.49897	604.8	0.06835
625.2	0.50005	605.2	0.06754
625.6	0.49511	605.6	0.06652
626	0.49579	606	0.06549
626.4	0.4928	606.4	0.06453
626.8	0.49017	606.8	0.06318
627.2	0.48841	607.2	0.06195
627.6	0.48393	607.6	0.06145
628	0.47977	608	0.06055
628.4	0.47601	608.4	0.05933
628.8	0.47372	608.8	0.05909
629.2	0.46582	609.2	0.05723
629.6	0.47027	609.6	0.05662
630	0.46437	610	0.05569
630.4	0.46139	610.4	0.05483
630.8	0.46117	610.8	0.05427
631.2	0.45818	611.2	0.05334
631.6	0.45221	611.6	0.05261
632	0.45238	612	0.05193
632.4	0.44729	612.4	0.05103
632.8	0.44695	612.8	0.05073
633.2	0.44222	613.2	0.04938
633.6	0.43964	613.6	0.04914
634	0.44337	614	0.04804
634.4	0.43552	614.4	0.04762
634.8	0.42772	614.8	0.04683
635.2	0.4318	615.2	0.0454
635.6	0.42926	615.6	0.04519
636	0.42572	616	0.04443
636.4	0.42221	616.4	0.04341
636.8	0.41984	616.8	0.0431
637.2	0.41844	617.2	0.0426
637.6	0.4174	617.6	0.0418
638	0.41328	618	0.04133
638.4	0.40909	618.4	0.04076
638.8	0.40557	618.8	0.0402
639.2	0.40741	619.2	0.03964
639.6	0.40051	619.6	0.03902
640	0.40187	620	0.03874
640.4	0.39481	620.4	0.03791
640.8	0.39188	620.8	0.03738
641.2	0.39368	621.2	0.03677
641.6	0.39363	621.6	0.03602
642	0.38787	622	0.03548
642.4	0.38347	622.4	0.03577
642.8	0.38496	622.8	0.03485
643.2	0.38222	623.2	0.03419
643.6	0.37919	623.6	0.03381
644	0.37808	624	0.03307
644.4	0.37524	624.4	0.03283
644.8	0.37195	624.8	0.03284
645.2	0.37005	625.2	0.03151
645.6	0.36901	625.6	0.03141
646	0.36595	626	0.03163
646.4	0.36484	626.4	0.03101
646.8	0.36236	626.8	0.03023
647.2	0.36088	627.2	0.02993
647.6	0.35891	627.6	0.02963
648	0.35747	628	0.02905
648.4	0.34967	628.4	0.02837
648.8	0.35233	628.8	0.02827
649.2	0.34963	629.2	0.02803
649.6	0.34637	629.6	0.02784
650	0.34605	630	0.02738
650.4	0.34254	630.4	0.02689
650.8	0.33798	630.8	0.02691
651.2	0.33867	631.2	0.02644
651.6	0.3378	631.6	0.02621
652	0.33343	632	0.02549
652.4	0.3287	632.4	0.02572
652.8	0.32502	632.8	0.02511
653.2	0.32794	633.2	0.02494
653.6	0.32439	633.6	0.0246
654	0.32378	634	0.02405
654.4	0.31946	634.4	0.02361
654.8	0.31788	634.8	0.02363
655.2	0.3166	635.2	0.02301
655.6	0.3128	635.6	0.02278
656	0.31212	636	0.02268
656.4	0.31192	636.4	0.0223
656.8	0.30656	636.8	0.02199
657.2	0.30697	637.2	0.02161
657.6	0.30607	637.6	0.02121
658	0.30636	638	0.02104
658.4	0.30228	638.4	0.02111
658.8	0.29772	638.8	0.02064
659.2	0.29697	639.2	0.02044
659.6	0.29928	639.6	0.02008
660	0.29443	640	0.0199
660.4	0.29143	640.4	0.01946
660.8	0.28513	640.8	0.01947
661.2	0.28804	641.2	0.01927
661.6	0.28264	641.6	0.01875
662	0.28449	642	0.01887
662.4	0.28164	642.4	0.01846
662.8	0.27708	642.8	0.01804
663.2	0.27906	643.2	0.01782
663.6	0.27517	643.6	0.01785
664	0.27651	644	0.01798
664.4	0.27121	644.4	0.01721
664.8	0.2705	644.8	0.01671
665.2	0.27045	645.2	0.01706
665.6	0.26301	645.6	0.01681
666	0.26331	646	0.01646
666.4	0.26155	646.4	0.01616
666.8	0.25793	646.8	0.01603
667.2	0.25714	647.2	0.01594
667.6	0.25637	647.6	0.01616
668	0.25287	648	0.01555
668.4	0.25353	648.4	0.01561
668.8	0.25062	648.8	0.01533
669.2	0.24694	649.2	0.01484
669.6	0.25007	649.6	0.01482
670	0.24495	650	0.01465
670.4	0.24246	650.4	0.01439
670.8	0.24293	650.8	0.01435
671.2	0.24346	651.2	0.014
671.6	0.24075	651.6	0.01392
672	0.24045	652	0.01382
672.4	0.23124	652.4	0.01376
672.8	0.23411	652.8	0.01322
673.2	0.23286	653.2	0.01309
673.6	0.23022	653.6	0.01309
674	0.23048	654	0.01314
674.4	0.22941	654.4	0.01283
674.8	0.22485	654.8	0.01277
675.2	0.22767	655.2	0.01255
675.6	0.22278	655.6	0.0124
676	0.22185	656	0.01194
676.4	0.22059	656.4	0.01223
676.8	0.21772	656.8	0.01202
677.2	0.21413	657.2	0.01176
677.6	0.2136	657.6	0.01139
678	0.21271	658	0.01146
678.4	0.21221	658.4	0.01136
678.8	0.21341	658.8	0.01156
679.2	0.21041	659.2	0.01118
679.6	0.20662	659.6	0.01107
680	0.2061	660	0.0111
680.4	0.20632	660.4	0.01073
680.8	0.20477	660.8	0.0109
681.2	0.20335	661.2	0.01063
681.6	0.20028	661.6	0.0108
682	0.20356	662	0.01015
682.4	0.19978	662.4	0.01028
682.8	0.19899	662.8	0.0103
683.2	0.19524	663.2	0.01016
683.6	0.19499	663.6	0.01007
684	0.1914	664	0.00999
684.4	0.19383	664.4	0.00968
684.8	0.19185	664.8	0.00976
685.2	0.18713	665.2	0.00951
685.6	0.18941	665.6	0.00923
686	0.18477	666	0.00942
686.4	0.18504	666.4	0.00911
686.8	0.18633	666.8	0.00919
687.2	0.18449	667.2	0.00924
687.6	0.18334	667.6	0.0088
688	0.184	668	0.00901
688.4	0.1784	668.4	0.00891
688.8	0.17808	668.8	0.00848
689.2	0.17645	669.2	0.00849
689.6	0.17432	669.6	0.00879
690	0.17127	670	0.00839
690.4	0.17211	670.4	0.00828
690.8	0.1703	670.8	0.0082
691.2	0.16917	671.2	0.00813
691.6	0.16604	671.6	0.00797
692	0.1675	672	0.00791
692.4	0.16325	672.4	0.00786
692.8	0.1617	672.8	0.00782
693.2	0.16268	673.2	0.00753
693.6	0.16145	673.6	0.00769
694	0.15746	674	0.0077
694.4	0.15868	674.4	0.00745
694.8	0.15521	674.8	0.0074
695.2	0.15601	675.2	0.00726
695.6	0.15462	675.6	0.00754
696	0.15126	676	0.00718
696.4	0.14916	676.4	0.00722
696.8	0.15236	676.8	0.00726
697.2	0.14774	677.2	0.00721
697.6	0.14951	677.6	0.00706
698	0.14964	678	0.00702
698.4	0.14778	678.4	0.00677
698.8	0.14544	678.8	0.00675
699.2	0.14141	679.2	0.00684
699.6	0.14275	679.6	0.00672
700	0.14055	680	0.00682
700.4	0.1399	680.4	0.00658
700.8	0.13932	680.8	0.00675
701.2	0.13602	681.2	0.00646
701.6	0.13708	681.6	0.0064
702	0.13547	682	0.00657
702.4	0.13701	682.4	0.00614
702.8	0.13388	682.8	0.00602
703.2	0.13597	683.2	0.00643
703.6	0.13068	683.6	0.00628
704	0.13032	684	0.00598
704.4	0.13059	684.4	0.00617
704.8	0.1285	684.8	0.00594
705.2	0.12944	685.2	0.00628
705.6	0.12651	685.6	0.00605
706	0.12355	686	0.00601
706.4	0.12272	686.4	0.00579
706.8	0.12402	686.8	0.00584
707.2	0.12377	687.2	0.00604
707.6	0.12362	687.6	0.00576
708	0.121	688	0.0056
708.4	0.12071	688.4	0.00585
708.8	0.1203	688.8	0.00552
709.2	0.11949	689.2	0.00578
709.6	0.11792	689.6	0.00557
710	0.11828	690	0.00546
710.4	0.11513	690.4	0.00549
710.8	0.11446	690.8	0.00563
711.2	0.11489	691.2	0.00536
711.6	0.11264	691.6	0.0054
712	0.11386	692	0.00518
712.4	0.10837	692.4	0.0053
712.8	0.10742	692.8	0.00509
713.2	0.11042	693.2	0.00508
713.6	0.10727	693.6	0.00544
714	0.1063	694	0.00509
714.4	0.10616	694.4	0.005
714.8	0.10469	694.8	0.00497
715.2	0.10557	695.2	0.00497
715.6	0.10562	695.6	0.00494
716	0.10431	696	0.00495
716.4	0.10198	696.4	0.00503
716.8	0.10118	696.8	0.00496
717.2	0.10508	697.2	0.00495
717.6	0.10217	697.6	0.0049
718	0.09708	698	0.00467
718.4	0.09989	698.4	0.00488
718.8	0.09749	698.8	0.00503
719.2	0.09703	699.2	0.00467
719.6	0.09684	699.6	0.00448
720	0.09535	700	0.00492
720.4	0.09617	700.4	0.00491
720.8	0.09267	700.8	0.0045
721.2	0.09382	701.2	0.00508
721.6	0.09298	701.6	0.00498
722	0.0933	702	0.00465
722.4	0.09095	702.4	0.00472
722.8	0.09135	702.8	0.00474
723.2	0.08822	703.2	0.00447
723.6	0.08839	703.6	0.00447
724	0.09002	704	0.00456
724.4	0.08632	704.4	0.00485
724.8	0.08639	704.8	0.00458
725.2	0.08532	705.2	0.0045
725.6	0.0851	705.6	0.00448
726	0.08162	706	0.00443
726.4	0.08306	706.4	0.0044
726.8	0.08264	706.8	0.00432
727.2	0.08146	707.2	0.00459
727.6	0.08202	707.6	0.00427
728	0.08128	708	0.00422
728.4	0.07999	708.4	0.00449
728.8	0.07831	708.8	0.00463
729.2	0.07955	709.2	0.00451
729.6	0.07705	709.6	0.0045
730	0.07811	710	0.00434
730.4	0.0764	710.4	0.00444
730.8	0.07755	710.8	0.00462
731.2	0.07697	711.2	0.00436
731.6	0.07634	711.6	0.00431
732	0.07622	712	0.00458
732.4	0.07519	712.4	0.00423
732.8	0.07347	712.8	0.00439
733.2	0.07223	713.2	0.00436
733.6	0.07355	713.6	0.0042
734	0.07268	714	0.0042
734.4	0.07278	714.4	0.00426
734.8	0.07021	714.8	0.00414
735.2	0.07082	715.2	0.00458
735.6	0.07046	715.6	0.00434
736	0.06753	716	0.0043
736.4	0.06897	716.4	0.00437
736.8	0.06865	716.8	0.00419
737.2	0.06678	717.2	0.00427
737.6	0.06514	717.6	0.00406
738	0.06832	718	0.00454
738.4	0.06403	718.4	0.00436
738.8	0.06414	718.8	0.00424
739.2	0.06308	719.2	0.00406
739.6	0.05959	719.6	0.00402
740	0.06318	720	0.00394
740.4	0.05928	720.4	0.00401
740.8	0.05843	720.8	0.00399
741.2	0.06222	721.2	0.00396
741.6	0.0637	721.6	0.00411
742	0.061	722	0.0043
742.4	0.05867	722.4	0.00389
742.8	0.06198	722.8	0.00419
743.2	0.05789	723.2	0.00412
743.6	0.05904	723.6	0.00444
744	0.05785	724	0.00385
744.4	0.05547	724.4	0.00411
744.8	0.05663	724.8	0.00418
745.2	0.05598	725.2	0.00373
745.6	0.05444	725.6	0.00392
746	0.05406	726	0.00389
746.4	0.05536	726.4	0.00409
746.8	0.05503	726.8	0.00398
747.2	0.05338	727.2	0.00403
747.6	0.05339	727.6	0.00416
748	0.05379	728	0.00415
748.4	0.05385	728.4	0.00389
748.8	0.05314	728.8	0.00418
749.2	0.05026	729.2	0.004
749.6	0.04854	729.6	0.00404
750	0.0521	730	0.00378
750.4	0.04989	730.4	0.00412
750.8	0.05069	730.8	0.00408
751.2	0.05056	731.2	0.00431
751.6	0.04734	731.6	0.00402
752	0.04641	732	0.00376
752.4	0.04621	732.4	0.00442
752.8	0.04633	732.8	0.00397
753.2	0.04703	733.2	0.00392
753.6	0.0451	733.6	0.00396
754	0.04779	734	0.0043
754.4	0.04566	734.4	0.00391
754.8	0.04478	734.8	0.00426
755.2	0.04642	735.2	0.00402
755.6	0.04155	735.6	0.00424
756	0.04541	736	0.00438
756.4	0.04423	736.4	0.00388
756.8	0.04348	736.8	0.00412
757.2	0.04333	737.2	0.00413
757.6	0.04446	737.6	0.00413
758	0.0426	738	0.00402
758.4	0.03839	738.4	0.00417
758.8	0.04156	738.8	0.00434
759.2	0.04358	739.2	0.00414
759.6	0.04225	739.6	0.00425
760	0.04138	740	0.00366
760.4	0.04277	740.4	0.00443
760.8	0.03998	740.8	0.00443
761.2	0.03992	741.2	0.00433
761.6	0.0387	741.6	0.00425
762	0.03821	742	0.00451
762.4	0.04007	742.4	0.00393
762.8	0.03965	742.8	0.00373
763.2	0.03776	743.2	0.00424
763.6	0.03696	743.6	0.00411
764	0.03592	744	0.00474
764.4	0.03687	744.4	0.00438
764.8	0.03427	744.8	0.00418
765.2	0.03661	745.2	0.00458
765.6	0.03658	745.6	0.00389
766	0.03599	746	0.0046
766.4	0.03261	746.4	0.00432
766.8	0.03341	746.8	0.00454
767.2	0.03234	747.2	0.00396
767.6	0.0323	747.6	0.00454
768	0.03448	748	0.00424
768.4	0.03423	748.4	0.00468
768.8	0.0332	748.8	0.00463
769.2	0.03279	749.2	0.0046
769.6	0.02927	749.6	0.00455
770	0.03612	750	0.00462
770.4	0.03349	750.4	0.00444
770.8	0.02985	750.8	0.00492
771.2	0.03	751.2	0.00442
771.6	0.03242	751.6	0.0044
772	0.02989	752	0.00466
772.4	0.02983	752.4	0.00492
772.8	0.02805	752.8	0.00458
773.2	0.03136	753.2	0.00483
773.6	0.03181	753.6	0.00471
774	0.03084	754	0.00475
774.4	0.02883	754.4	0.00423
774.8	0.03042	754.8	0.00458
775.2	0.02731	755.2	0.00503
775.6	0.03172	755.6	0.00432
776	0.02849	756	0.00543
776.4	0.02854	756.4	0.00515
776.8	0.02685	756.8	0.00478
777.2	0.02521	757.2	0.00523
777.6	0.02705	757.6	0.00557
778	0.02432	758	0.00516
778.4	0.02709	758.4	0.00492
778.8	0.02591	758.8	0.00519
779.2	0.0264	759.2	0.00522
779.6	0.02719	759.6	0.00489
780	0.02618	760	0.00518
780.4	0.02874	760.4	0.00524
780.8	0.02395	760.8	0.00537
781.2	0.02519	761.2	0.00558
781.6	0.02598	761.6	0.00592
782	0.02645	762	0.00556
782.4	0.02303	762.4	0.00523
782.8	0.02182	762.8	0.00548
783.2	0.02525	763.2	0.00534
783.6	0.02059	763.6	0.00487
784	0.02361	764	0.00544
784.4	0.02545	764.4	0.00559
784.8	0.02285	764.8	0.00603
785.2	0.02161	765.2	0.0052
785.6	0.02259	765.6	0.0054
786	0.02369	766	0.00528
786.4	0.02265	766.4	0.00512
786.8	0.02371	766.8	0.00566
787.2	0.02307	767.2	0.00623
787.6	0.02149	767.6	0.0055
788	0.02007	768	0.0059
788.4	0.02056	768.4	0.0055
788.8	0.02043	768.8	0.00565
789.2	0.02083	769.2	0.0051
789.6	0.02257	769.6	0.00594
790	0.02057	770	0.00591
790.4	0.02108	770.4	0.00544
790.8	0.01843	770.8	0.00609
791.2	0.01881	771.2	0.00619
791.6	0.01871	771.6	0.00602
792	0.0178	772	0.00652
792.4	0.02121	772.4	0.00694
792.8	0.01994	772.8	0.00584
793.2	0.02053	773.2	0.00602
793.6	0.01767	773.6	0.00599
794	0.01982	774	0.00572
794.4	0.01585	774.4	0.00654
794.8	0.01886	774.8	0.00706
795.2	0.01957	775.2	0.00629
795.6	0.01689	775.6	0.00593
796	0.0176	776	0.00593
796.4	0.0189	776.4	0.00613
796.8	0.0207	776.8	0.00613
797.2	0.0161	777.2	0.0066
797.6	0.01887	777.6	0.00676
798	0.01714	778	0.00652
798.4	0.01477	778.4	0.00624
798.8	0.01404	778.8	0.00674
799.2	0.01531	779.2	0.00566
799.6	0.01431	779.6	0.00681
800	0.01681	780	0.007
--	0.0179	780.4	0.00601
--	0.01468	780.8	0.00754
--	0.01425	781.2	0.00639
--	0.01524	781.6	0.00727
--	0.01657	782	0.007
--	0.01784	782.4	0.00693
--	0.01301	782.8	0.00639
--	0.0141	783.2	0.00706
--	0.01304	783.6	0.00766
--	0.01511	784	0.00697
--	0.01633	784.4	0.00789
--	0.01328	784.8	0.0079
--	0.01193	785.2	0.00724
--	0.01184	785.6	0.00766
--	0.01493	786	0.00709
--	0.01242	786.4	0.0065
--	0.01369	786.8	0.00738
--	0.00984	787.2	0.00732
--	0.01076	787.6	0.00676
--	0.01278	788	0.00819
--	0.01452	788.4	0.00803
--	0.01414	788.8	0.00791
--	0.01233	789.2	0.00795
--	0.01022	789.6	0.0076
--	0.01104	790	0.00738
--	0.01366	790.4	0.00805
--	0.01346	790.8	0.0083
--	0.0098	791.2	0.0073
--	0.01422	791.6	0.00783
--	0.01273	792	0.00921
--	0.01263	792.4	0.00728
--	0.0084	792.8	0.00847
--	0.01193	793.2	0.00835
--	0.00997	793.6	0.00858
--	0.0087	794	0.00784
--	0.01211	794.4	0.00681
--	0.01142	794.8	0.00775
--	0.00865	795.2	0.00847
--	0.0136	795.6	0.00843
--	0.00911	796	0.00929
--	0.00774	796.4	0.00888
--	0.01007	796.8	0.00821
--	0.00996	797.2	0.00863
--	0.00977	797.6	0.00895
--	0.01095	798	0.00853
--	0.00831	798.4	0.00899
--	0.00976	798.8	0.0087
--	0.01066	799.2	0.01038
--	0.00731	799.6	0.00854
--	0.00951	800	0.00967
