# Supplementary material for: Stable pure-green organic light-emitting diodes toward Rec.2020 standard
Source: Nat Commun. 2024 May 23;15:4394. doi: 10.1038/s41467-024-48659-6 (PMC11116534; doi:10.1038/s41467-024-48659-6)
Supplement: Supplementary file 3 — Source data [file 41467_2024_48659_MOESM3_ESM.zip › Source Data/Source Data Fig. 2.xlsx]

## Sheet: 2a
Time (ns)	h-BNCO:mCBP	h-BNCO:PIC-TRZ2	h-BNCO:4CzIPN:PIC-TRZ2
0	0.002	0.007	0.007
0.04883	0.0005	0.002	0.005
0.09766	0.0005	0.002	0.008
0.14648	0.001	0.009	0.004
0.19531	0.0015	0.008	0.005
0.24414	0.001	0.007	0.007
0.29297	0.0015	0.009	0.005
0.3418	0	0.004	0.007
0.39063	0.003	0.007	0.007
0.43945	0.001	0.005	0.007
0.48828	0.0005	0.005	0.002
0.53711	0.001	0.007	0.011
0.58594	0.0005	0.002	0.003
0.63477	0.0005	0.003	0.005
0.68359	0.001	0.006	0.01
0.73242	0.001	0.008	0.006
0.78125	0.0005	0.003	0.005
0.83008	0.0005	0.006	0.003
0.87891	0.0005	0.004	0.004
0.92773	0.0015	0.005	0.006
0.97656	0.0015	0.007	0.003
1.02539	0.002	0.005	0.006
1.07422	0	0.004	0.006
1.12305	0.001	0.009	0.009
1.17188	0.002	0.003	0.005
1.2207	0	0.003	0.01
1.26953	0.0005	0.005	0.01
1.31836	0	0.006	0.006
1.36719	0.002	0.009	0.009
1.41602	0.001	0.007	0.003
1.46484	0.002	0.004	0.008
1.51367	0.001	0.009	0.007
1.5625	0.001	0.007	0.004
1.61133	0.001	0.005	0.002
1.66016	0.0015	0.013	0.003
1.70898	0.0015	0.009	0.001
1.75781	0.002	0.006	0.005
1.80664	0.0025	0.008	0.004
1.85547	0.0035	0.005	0.01
1.9043	0.0005	0.004	0.004
1.95313	0.001	0.005	0.004
2.00195	0.001	0.008	0.005
2.05078	0.002	0.004	0.006
2.09961	0.001	0.005	0.005
2.14844	0.0015	0.002	0.005
2.19727	0	0.002	0.009
2.24609	0.0035	0	0.005
2.29492	0.001	0.008	0.006
2.34375	0.0015	0.006	0.011
2.39258	0.0005	0.003	0.009
2.44141	0.0015	0.007	0.004
2.49023	0.001	0.005	0.007
2.53906	0.002	0.004	0.006
2.58789	0.0005	0.007	0.003
2.63672	0.0005	0.004	0.008
2.68555	0.0015	0.005	0.01
2.73438	0.002	0.006	0.004
2.7832	0.0015	0.003	0.004
2.83203	0.0025	0.012	0.008
2.88086	0.0005	0.006	0.009
2.92969	0.0005	0.004	0.001
2.97852	0.001	0.006	0.007
3.02734	0.002	0.003	0.002
3.07617	0.0005	0.007	0.005
3.125	0.002	0.011	0.004
3.17383	0.001	0.005	0.006
3.22266	0.001	0.005	0.004
3.27148	0.002	0.001	0.006
3.32031	0	0.004	0.007
3.36914	0.001	0.011	0.005
3.41797	0.001	0.009	0.004
3.4668	0.001	0.007	0.005
3.51563	0	0.009	0.003
3.56445	0.0015	0.004	0.007
3.61328	0.0025	0.008	0.002
3.66211	0.002	0.007	0.005
3.71094	0.002	0.004	0.006
3.75977	0.0005	0.011	0.005
3.80859	0.001	0.005	0.006
3.85742	0.0025	0.001	0.007
3.90625	0.0015	0.011	0.008
3.95508	0.0015	0.004	0.001
4.00391	0.0005	0.003	0.004
4.05273	0.001	0.004	0.002
4.10156	0.002	0.007	0.005
4.15039	0	0.005	0.002
4.19922	0	0.005	0.008
4.24805	0.001	0.004	0.007
4.29688	0.0005	0.004	0.007
4.3457	0.001	0.003	0.004
4.39453	0	0.002	0.007
4.44336	0.001	0.004	0.01
4.49219	0	0.002	0.004
4.54102	0.0015	0.003	0.006
4.58984	0.001	0.005	0.009
4.63867	0.0005	0.006	0.004
4.6875	0.001	0.003	0.01
4.73633	0.001	0.003	0.006
4.78516	0.001	0.007	0.006
4.83398	0.001	0.001	0.01
4.88281	0.001	0.007	0.003
4.93164	0.001	0.007	0.005
4.98047	0.0015	0.004	0.008
5.0293	0.0005	0.007	0.006
5.07813	0.001	0.005	0.004
5.12695	0.0005	0.007	0.008
5.17578	0.0005	0.007	0.013
5.22461	0.002	0.005	0.01
5.27344	0.001	0.01	0.006
5.32227	0.001	0.005	0.008
5.37109	0.0005	0.005	0.01
5.41992	0.0005	0.006	0.007
5.46875	0.0015	0.003	0.005
5.51758	0	0.005	0.01
5.56641	0	0.001	0.005
5.61523	0.0005	0.007	0.006
5.66406	0	0.005	0.007
5.71289	0.0015	0.008	0.011
5.76172	0.001	0.005	0.009
5.81055	0.0005	0.006	0.008
5.85938	0.0025	0.008	0.008
5.9082	0.0005	0.008	0.007
5.95703	0.0015	0.002	0.008
6.00586	0.0005	0.011	0.005
6.05469	0.0015	0.008	0.003
6.10352	0.002	0.005	0.007
6.15234	0	0.005	0.007
6.20117	0.0005	0.002	0.005
6.25	0.0005	0.006	0.011
6.29883	0.001	0.004	0.006
6.34766	0.001	0.003	0.007
6.39648	0.0015	0.006	0.009
6.44531	0.0025	0.002	0.003
6.49414	0.001	0.007	0.005
6.54297	0.001	0.002	0.005
6.5918	0.001	0.004	0.009
6.64063	0.0005	0.004	0.005
6.68945	0.001	0.002	0.006
6.73828	0.001	0.006	0.012
6.78711	0	0.008	0.007
6.83594	0.0005	0.004	0.009
6.88477	0.001	0.005	0.004
6.93359	0	0.006	0.004
6.98242	0.0005	0.005	0.003
7.03125	0.001	0.01	0.006
7.08008	0	0.006	0.01
7.12891	0.001	0.008	0.005
7.17773	0.003	0.007	0.008
7.22656	0.0005	0.006	0.009
7.27539	0.001	0.007	0.006
7.32422	0.0005	0.001	0.004
7.37305	0	0.003	0.005
7.42188	0.0015	0.008	0.006
7.4707	0.001	0.007	0.008
7.51953	0.0005	0.007	0.007
7.56836	0.0015	0.005	0.005
7.61719	0.0005	0.002	0.006
7.66602	0	0.006	0.005
7.71484	0	0.001	0.003
7.76367	0.002	0.005	0.004
7.8125	0.0005	0.005	0.01
7.86133	0.003	0.003	0.007
7.91016	0.0005	0.004	0.004
7.95898	0.001	0.004	0.005
8.00781	0.001	0.006	0.001
8.05664	0.0025	0.012	0.005
8.10547	0.001	0.004	0.007
8.1543	0.0015	0.008	0.004
8.20313	0.0005	0.004	0.006
8.25195	0	0.009	0.007
8.30078	0	0.005	0.005
8.34961	0.0005	0.008	0.006
8.39844	0	0.006	0.005
8.44727	0.0015	0.008	0.003
8.49609	0.0015	0.005	0.014
8.54492	0.001	0.005	0.006
8.59375	0	0.005	0.009
8.64258	0.0005	0.007	0.006
8.69141	0	0.005	0.005
8.74023	0	0.003	0.007
8.78906	0.0015	0.005	0.006
8.83789	0.0005	0.006	0.006
8.88672	0.0005	0.008	0.006
8.93555	0.002	0.007	0.004
8.98438	0.001	0.01	0.003
9.0332	0.0005	0.006	0.004
9.08203	0.0025	0.007	0.007
9.13086	0.001	0.002	0.006
9.17969	0.0015	0.008	0.01
9.22852	0.001	0.004	0.005
9.27734	0.001	0.007	0
9.32617	0.001	0.002	0.004
9.375	0.001	0.008	0.005
9.42383	0.001	0.005	0.008
9.47266	0.001	0.003	0.004
9.52148	0	0.006	0.008
9.57031	0.001	0.008	0.003
9.61914	0.001	0.01	0.01
9.66797	0.001	0.008	0.003
9.7168	0.0005	0.004	0.006
9.76563	0.0005	0.003	0.008
9.81445	0	0.008	0.006
9.86328	0	0.004	0.003
9.91211	0.001	0.01	0.005
9.96094	0	0.004	0.003
10.0098	0.002	0.007	0.006
10.0586	0.0025	0.003	0.006
10.1074	0.002	0	0.006
10.1563	0	0.003	0.005
10.2051	0.0005	0.005	0.007
10.2539	0.0015	0.003	0.007
10.3027	0.0005	0.003	0.008
10.3516	0.0005	0.007	0.008
10.4004	0.003	0.006	0.006
10.4492	0.0025	0.003	0.005
10.498	0.0005	0.009	0.004
10.5469	0.001	0.007	0.009
10.5957	0	0.007	0.006
10.6445	0.001	0.009	0.005
10.6934	0.0005	0.007	0.01
10.7422	0.0015	0.008	0.011
10.791	0.0005	0.007	0.008
10.8398	0.0015	0.007	0.005
10.8887	0.0005	0.006	0.007
10.9375	0.002	0.005	0.003
10.9863	0.0005	0.009	0.002
11.0352	0.0025	0.007	0.011
11.084	0.002	0.004	0.008
11.1328	0.005	0.005	0.007
11.1816	0.0065	0.008	0.009
11.2305	0.008	0.005	0.008
11.2793	0.0095	0.008	0.008
11.3281	0.014	0.006	0.012
11.377	0.018	0.006	0.005
11.4258	0.012	0.01	0.017
11.4746	0.0285	0.007	0.013
11.5234	0.0325	0.007	0.015
11.5723	0.042	0.016	0.022
11.6211	0.0555	0.025	0.034
11.6699	0.063	0.031	0.043
11.7188	0.065	0.029	0.049
11.7676	0.095	0.044	0.084
11.8164	0.1	0.071	0.094
11.8652	0.1355	0.083	0.134
11.9141	0.1565	0.088	0.164
11.9629	0.1765	0.147	0.232
12.0117	0.2215	0.155	0.263
12.0605	0.2545	0.231	0.305
12.1094	0.295	0.211	0.339
12.1582	0.324	0.28	0.382
12.207	0.365	0.277	0.392
12.2559	0.4065	0.339	0.48
12.3047	0.4615	0.397	0.547
12.3535	0.53	0.398	0.565
12.4023	0.537	0.429	0.701
12.4512	0.5815	0.468	0.624
12.5	0.651	0.532	0.631
12.5488	0.682	0.557	0.697
12.5977	0.7405	0.535	0.703
12.6465	0.7245	0.541	0.732
12.6953	0.7535	0.67	0.769
12.7441	0.8145	0.586	0.819
12.793	0.8325	0.604	0.797
12.8418	0.889	0.71	0.838
12.8906	0.889	0.669	0.826
12.9395	0.9375	0.653	0.901
12.9883	0.9005	0.774	0.842
13.0371	0.945	0.712	0.832
13.0859	0.9655	0.71	0.854
13.1348	0.9605	0.717	0.835
13.1836	0.9645	0.741	0.904
13.2324	0.9775	0.786	0.899
13.2813	0.962	0.777	0.922
13.3301	0.968	0.748	0.883
13.3789	0.961	0.831	0.92
13.4277	0.984	0.82	0.956
13.4766	0.975	0.766	0.957
13.5254	0.9935	0.826	0.893
13.5742	1	0.778	0.938
13.623	0.95	0.801	0.947
13.6719	0.9235	0.836	1
13.7207	0.9745	0.849	0.904
13.7695	0.9245	0.849	0.96
13.8184	0.9055	0.856	0.977
13.8672	0.901	0.872	0.926
13.916	0.924	0.827	0.93
13.9648	0.893	0.869	0.971
14.0137	0.924	0.869	0.954
14.0625	0.928	0.864	0.996
14.1113	0.924	0.905	0.895
14.1602	0.8805	0.856	0.951
14.209	0.882	0.884	0.92
14.2578	0.868	0.907	0.979
14.3066	0.854	0.911	0.941
14.3555	0.868	0.887	0.959
14.4043	0.861	0.879	0.943
14.4531	0.872	0.92	0.922
14.502	0.8345	0.891	0.919
14.5508	0.835	0.941	0.987
14.5996	0.8205	0.911	0.901
14.6484	0.8175	0.922	0.897
14.6973	0.812	0.958	0.913
14.7461	0.84	0.999	0.944
14.7949	0.811	0.917	0.921
14.8438	0.8125	0.961	0.907
14.8926	0.763	0.945	0.889
14.9414	0.799	0.968	0.93
14.9902	0.8035	0.952	0.923
15.0391	0.786	0.968	0.897
15.0879	0.77	0.893	0.884
15.1367	0.7605	0.89	0.916
15.1855	0.7395	0.951	0.872
15.2344	0.7345	0.916	0.883
15.2832	0.742	0.952	0.885
15.332	0.7135	0.974	0.901
15.3809	0.7355	1	0.895
15.4297	0.761	0.943	0.938
15.4785	0.7515	0.936	0.911
15.5273	0.714	0.929	0.895
15.5762	0.731	0.878	0.891
15.625	0.694	0.952	0.908
15.6738	0.6885	0.941	0.901
15.7227	0.7105	0.942	0.92
15.7715	0.6455	0.941	0.932
15.8203	0.706	0.906	0.921
15.8691	0.6385	0.955	0.862
15.918	0.6415	0.933	0.878
15.9668	0.64	0.921	0.877
16.0156	0.6405	0.937	0.842
16.0645	0.6235	0.944	0.833
16.1133	0.6155	0.901	0.791
16.1621	0.6175	0.872	0.844
16.2109	0.6165	0.955	0.858
16.2598	0.6285	0.975	0.847
16.3086	0.607	0.907	0.834
16.3574	0.6215	0.908	0.889
16.4063	0.603	0.943	0.786
16.4551	0.5935	0.954	0.824
16.5039	0.577	0.873	0.829
16.5527	0.592	0.872	0.846
16.6016	0.5765	0.886	0.762
16.6504	0.556	0.924	0.795
16.6992	0.595	0.915	0.783
16.748	0.563	0.889	0.806
16.7969	0.5495	0.936	0.821
16.8457	0.5305	0.907	0.828
16.8945	0.5265	0.872	0.811
16.9434	0.5495	0.916	0.764
16.9922	0.512	0.955	0.778
17.041	0.542	0.946	0.737
17.0898	0.551	0.903	0.76
17.1387	0.555	0.933	0.794
17.1875	0.5105	0.881	0.836
17.2363	0.514	0.921	0.769
17.2852	0.536	0.897	0.8
17.334	0.502	0.902	0.731
17.3828	0.487	0.931	0.74
17.4316	0.487	0.959	0.735
17.4805	0.507	0.892	0.779
17.5293	0.5005	0.914	0.721
17.5781	0.5015	0.886	0.736
17.627	0.506	0.858	0.759
17.6758	0.4895	0.891	0.723
17.7246	0.4715	0.851	0.762
17.7734	0.4725	0.879	0.736
17.8223	0.4785	0.866	0.726
17.8711	0.4465	0.902	0.737
17.9199	0.478	0.871	0.797
17.9688	0.455	0.855	0.653
18.0176	0.436	0.835	0.708
18.0664	0.424	0.853	0.743
18.1152	0.4555	0.914	0.722
18.1641	0.44	0.845	0.671
18.2129	0.4175	0.848	0.708
18.2617	0.427	0.899	0.717
18.3105	0.406	0.838	0.728
18.3594	0.441	0.871	0.729
18.4082	0.4125	0.913	0.714
18.457	0.4475	0.892	0.721
18.5059	0.414	0.849	0.693
18.5547	0.4335	0.826	0.694
18.6035	0.427	0.865	0.715
18.6523	0.3985	0.871	0.699
18.7012	0.411	0.799	0.71
18.75	0.4075	0.837	0.668
18.7988	0.3895	0.847	0.647
18.8477	0.3875	0.866	0.714
18.8965	0.393	0.872	0.697
18.9453	0.3655	0.86	0.647
18.9941	0.403	0.828	0.68
19.043	0.3855	0.776	0.663
19.0918	0.3715	0.851	0.646
19.1406	0.376	0.822	0.64
19.1895	0.363	0.807	0.614
19.2383	0.3465	0.804	0.61
19.2871	0.35	0.836	0.643
19.3359	0.3845	0.83	0.629
19.3848	0.337	0.77	0.648
19.4336	0.3475	0.799	0.642
19.4824	0.3355	0.826	0.639
19.5313	0.347	0.799	0.676
19.5801	0.349	0.765	0.612
19.6289	0.3135	0.771	0.595
19.6777	0.3335	0.838	0.647
19.7266	0.3185	0.791	0.643
19.7754	0.3375	0.799	0.616
19.8242	0.333	0.794	0.592
19.873	0.331	0.778	0.615
19.9219	0.3445	0.85	0.67
19.9707	0.3005	0.778	0.614
20.0195	0.3035	0.78	0.596
20.0684	0.3145	0.789	0.595
20.1172	0.319	0.773	0.604
20.166	0.3055	0.784	0.61
20.2148	0.313	0.795	0.599
20.2637	0.3	0.742	0.592
20.3125	0.2975	0.779	0.603
20.3613	0.316	0.772	0.581
20.4102	0.302	0.755	0.551
20.459	0.2985	0.746	0.636
20.5078	0.29	0.741	0.553
20.5566	0.3115	0.791	0.59
20.6055	0.298	0.766	0.56
20.6543	0.293	0.741	0.558
20.7031	0.2935	0.811	0.592
20.752	0.27	0.743	0.59
20.8008	0.288	0.82	0.578
20.8496	0.2905	0.755	0.602
20.8984	0.2725	0.745	0.573
20.9473	0.268	0.783	0.582
20.9961	0.244	0.733	0.556
21.0449	0.2635	0.696	0.593
21.0938	0.2635	0.711	0.539
21.1426	0.2645	0.715	0.534
21.1914	0.2825	0.728	0.54
21.2402	0.263	0.753	0.561
21.2891	0.253	0.713	0.565
21.3379	0.252	0.702	0.525
21.3867	0.2495	0.728	0.487
21.4355	0.2535	0.699	0.543
21.4844	0.243	0.716	0.503
21.5332	0.2515	0.717	0.511
21.582	0.2645	0.663	0.521
21.6309	0.2435	0.706	0.565
21.6797	0.233	0.751	0.524
21.7285	0.2205	0.687	0.542
21.7773	0.239	0.686	0.563
21.8262	0.242	0.709	0.529
21.875	0.2345	0.689	0.569
21.9238	0.2255	0.687	0.541
21.9727	0.2495	0.704	0.532
22.0215	0.2325	0.709	0.511
22.0703	0.2245	0.698	0.47
22.1191	0.239	0.704	0.529
22.168	0.2205	0.698	0.467
22.2168	0.203	0.705	0.532
22.2656	0.208	0.652	0.472
22.3145	0.2275	0.683	0.49
22.3633	0.209	0.714	0.524
22.4121	0.216	0.731	0.49
22.4609	0.217	0.622	0.488
22.5098	0.2035	0.694	0.515
22.5586	0.2	0.681	0.448
22.6074	0.222	0.672	0.472
22.6563	0.1925	0.654	0.455
22.7051	0.2065	0.678	0.47
22.7539	0.2035	0.667	0.476
22.8027	0.1905	0.641	0.508
22.8516	0.19	0.661	0.426
22.9004	0.1885	0.632	0.446
22.9492	0.189	0.671	0.492
22.998	0.1975	0.619	0.47
23.0469	0.201	0.617	0.448
23.0957	0.187	0.615	0.49
23.1445	0.207	0.665	0.454
23.1934	0.195	0.649	0.456
23.2422	0.195	0.673	0.434
23.291	0.197	0.642	0.439
23.3398	0.196	0.624	0.454
23.3887	0.2075	0.599	0.467
23.4375	0.1825	0.623	0.43
23.4863	0.182	0.635	0.44
23.5352	0.171	0.61	0.488
23.584	0.1645	0.64	0.506
23.6328	0.166	0.621	0.462
23.6816	0.1905	0.587	0.455
23.7305	0.157	0.665	0.413
23.7793	0.1745	0.62	0.444
23.8281	0.1805	0.608	0.415
23.877	0.1645	0.635	0.478
23.9258	0.1635	0.583	0.43
23.9746	0.1725	0.602	0.413
24.0234	0.162	0.594	0.438
24.0723	0.1605	0.567	0.437
24.1211	0.1575	0.547	0.399
24.1699	0.168	0.58	0.401
24.2188	0.161	0.598	0.404
24.2676	0.1605	0.59	0.447
24.3164	0.1765	0.595	0.425
24.3652	0.1645	0.595	0.397
24.4141	0.16	0.579	0.415
24.4629	0.155	0.582	0.407
24.5117	0.175	0.562	0.461
24.5605	0.18	0.556	0.425
24.6094	0.162	0.578	0.375
24.6582	0.1505	0.602	0.379
24.707	0.149	0.603	0.388
24.7559	0.1565	0.556	0.428
24.8047	0.1595	0.636	0.388
24.8535	0.144	0.59	0.415
24.9023	0.14	0.619	0.404
24.9512	0.146	0.562	0.417
25	0.1465	0.557	0.39
25.0488	0.1335	0.536	0.421
25.0977	0.146	0.575	0.387
25.1465	0.143	0.54	0.392
25.1953	0.123	0.594	0.395
25.2441	0.1295	0.549	0.41
25.293	0.1285	0.56	0.382
25.3418	0.1375	0.57	0.39
25.3906	0.1385	0.576	0.356
25.4395	0.1395	0.557	0.401
25.4883	0.139	0.577	0.372
25.5371	0.1335	0.541	0.376
25.5859	0.1265	0.524	0.403
25.6348	0.1445	0.544	0.372
25.6836	0.137	0.551	0.375
25.7324	0.1375	0.549	0.373
25.7813	0.124	0.555	0.38
25.8301	0.1225	0.556	0.36
25.8789	0.1225	0.524	0.348
25.9277	0.12	0.544	0.362
25.9766	0.116	0.527	0.367
26.0254	0.1305	0.505	0.376
26.0742	0.1195	0.564	0.357
26.123	0.1195	0.511	0.367
26.1719	0.1195	0.517	0.343
26.2207	0.1255	0.526	0.359
26.2695	0.1335	0.508	0.33
26.3184	0.1185	0.465	0.354
26.3672	0.1115	0.516	0.369
26.416	0.114	0.516	0.348
26.4648	0.1135	0.512	0.388
26.5137	0.107	0.499	0.369
26.5625	0.1045	0.494	0.343
26.6113	0.1065	0.524	0.367
26.6602	0.108	0.495	0.363
26.709	0.1105	0.474	0.346
26.7578	0.105	0.48	0.327
26.8066	0.1025	0.5	0.326
26.8555	0.1015	0.516	0.384
26.9043	0.0985	0.468	0.345
26.9531	0.1075	0.457	0.344
27.002	0.111	0.494	0.333
27.0508	0.1025	0.555	0.314
27.0996	0.095	0.482	0.31
27.1484	0.104	0.486	0.378
27.1973	0.0945	0.486	0.371
27.2461	0.102	0.492	0.354
27.2949	0.102	0.467	0.342
27.3438	0.112	0.445	0.338
27.3926	0.085	0.488	0.348
27.4414	0.1035	0.465	0.33
27.4902	0.0915	0.465	0.34
27.5391	0.0905	0.513	0.352
27.5879	0.083	0.488	0.318
27.6367	0.101	0.471	0.346
27.6855	0.0895	0.499	0.32
27.7344	0.0825	0.453	0.332
27.7832	0.0885	0.446	0.318
27.832	0.099	0.436	0.328
27.8809	0.0945	0.454	0.329
27.9297	0.094	0.402	0.338
27.9785	0.0875	0.477	0.342
28.0273	0.0935	0.445	0.352
28.0762	0.097	0.471	0.308
28.125	0.0825	0.45	0.298
28.1738	0.0885	0.455	0.331
28.2227	0.095	0.468	0.331
28.2715	0.0925	0.441	0.335
28.3203	0.0935	0.413	0.305
28.3691	0.0805	0.47	0.296
28.418	0.087	0.444	0.323
28.4668	0.089	0.485	0.315
28.5156	0.0795	0.453	0.324
28.5645	0.094	0.463	0.311
28.6133	0.1005	0.462	0.3
28.6621	0.0935	0.408	0.272
28.7109	0.075	0.446	0.314
28.7598	0.097	0.409	0.298
28.8086	0.077	0.445	0.299
28.8574	0.065	0.421	0.292
28.9063	0.078	0.426	0.281
28.9551	0.082	0.457	0.309
29.0039	0.0785	0.425	0.288
29.0527	0.0785	0.423	0.303
29.1016	0.0755	0.423	0.311
29.1504	0.0785	0.408	0.284
29.1992	0.0745	0.429	0.29
29.248	0.074	0.442	0.28
29.2969	0.0735	0.432	0.305
29.3457	0.071	0.415	0.293
29.3945	0.074	0.444	0.282
29.4434	0.0775	0.405	0.253
29.4922	0.072	0.445	0.246
29.541	0.081	0.416	0.28
29.5898	0.0695	0.425	0.276
29.6387	0.0715	0.379	0.273
29.6875	0.0685	0.401	0.28
29.7363	0.076	0.424	0.283
29.7852	0.0645	0.417	0.3
29.834	0.0725	0.421	0.284
29.8828	0.074	0.386	0.283
29.9316	0.0585	0.427	0.257
29.9805	0.072	0.401	0.274
30.0293	0.0615	0.412	0.292
30.0781	0.0655	0.388	0.264
30.127	0.0705	0.416	0.281
30.1758	0.055	0.401	0.27
30.2246	0.0675	0.404	0.28
30.2734	0.063	0.381	0.242
30.3223	0.0555	0.411	0.284
30.3711	0.061	0.354	0.243
30.4199	0.068	0.37	0.258
30.4688	0.0585	0.387	0.266
30.5176	0.063	0.39	0.241
30.5664	0.076	0.411	0.269
30.6152	0.0535	0.402	0.275
30.6641	0.06	0.385	0.257
30.7129	0.069	0.39	0.276
30.7617	0.0605	0.384	0.249
30.8105	0.0675	0.378	0.256
30.8594	0.0725	0.371	0.255
30.9082	0.0505	0.418	0.238
30.957	0.061	0.362	0.251
31.0059	0.0635	0.341	0.271
31.0547	0.066	0.359	0.248
31.1035	0.0545	0.384	0.257
31.1523	0.0555	0.368	0.265
31.2012	0.057	0.372	0.264
31.25	0.057	0.392	0.271
31.2988	0.0575	0.376	0.25
31.3477	0.057	0.372	0.272
31.3965	0.0525	0.378	0.248
31.4453	0.0525	0.349	0.242
31.4941	0.053	0.388	0.27
31.543	0.0555	0.362	0.275
31.5918	0.049	0.364	0.243
31.6406	0.0565	0.384	0.217
31.6895	0.0555	0.366	0.248
31.7383	0.056	0.36	0.242
31.7871	0.0535	0.351	0.262
31.8359	0.055	0.359	0.213
31.8848	0.0535	0.391	0.206
31.9336	0.0485	0.356	0.252
31.9824	0.049	0.331	0.23
32.0313	0.0485	0.33	0.24
32.0801	0.044	0.351	0.258
32.1289	0.038	0.363	0.224
32.1777	0.0545	0.36	0.2
32.2266	0.0585	0.361	0.216
32.2754	0.042	0.328	0.232
32.3242	0.0445	0.353	0.255
32.373	0.0485	0.331	0.241
32.4219	0.053	0.353	0.217
32.4707	0.045	0.371	0.257
32.5195	0.048	0.36	0.26
32.5684	0.0505	0.307	0.215
32.6172	0.039	0.345	0.202
32.666	0.0405	0.327	0.249
32.7148	0.049	0.297	0.206
32.7637	0.049	0.327	0.238
32.8125	0.039	0.341	0.213
32.8613	0.046	0.345	0.225
32.9102	0.0415	0.335	0.262
32.959	0.0415	0.32	0.228
33.0078	0.0455	0.347	0.218
33.0566	0.048	0.304	0.221
33.1055	0.0405	0.353	0.227
33.1543	0.048	0.337	0.246
33.2031	0.045	0.32	0.218
33.252	0.0485	0.347	0.262
33.3008	0.0545	0.317	0.189
33.3496	0.0355	0.331	0.221
33.3984	0.0365	0.304	0.204
33.4473	0.0375	0.333	0.235
33.4961	0.0395	0.319	0.222
33.5449	0.045	0.287	0.241
33.5938	0.0455	0.305	0.207
33.6426	0.047	0.315	0.199
33.6914	0.0395	0.344	0.215
33.7402	0.042	0.316	0.224
33.7891	0.032	0.338	0.245
33.8379	0.0305	0.309	0.214
33.8867	0.031	0.325	0.224
33.9355	0.0355	0.29	0.203
33.9844	0.034	0.281	0.226
34.0332	0.0385	0.317	0.195
34.082	0.0355	0.315	0.23
34.1309	0.0445	0.31	0.202
34.1797	0.031	0.32	0.225
34.2285	0.0345	0.329	0.207
34.2773	0.031	0.337	0.218
34.3262	0.034	0.299	0.199
34.375	0.0385	0.31	0.216
34.4238	0.045	0.301	0.226
34.4727	0.0415	0.314	0.241
34.5215	0.035	0.292	0.213
34.5703	0.043	0.287	0.196
34.6191	0.032	0.321	0.201
34.668	0.037	0.313	0.195
34.7168	0.033	0.283	0.199
34.7656	0.037	0.299	0.206
34.8145	0.033	0.308	0.207
34.8633	0.046	0.359	0.222
34.9121	0.038	0.307	0.216
34.9609	0.034	0.284	0.188
35.0098	0.029	0.304	0.195
35.0586	0.041	0.296	0.199
35.1074	0.027	0.282	0.188
35.1563	0.0325	0.281	0.184
35.2051	0.0285	0.273	0.205
35.2539	0.034	0.306	0.209
35.3027	0.036	0.286	0.191
35.3516	0.0255	0.296	0.187
35.4004	0.0295	0.301	0.203
35.4492	0.026	0.271	0.174
35.498	0.034	0.28	0.194
35.5469	0.03	0.277	0.199
35.5957	0.0375	0.283	0.205
35.6445	0.035	0.273	0.179
35.6934	0.0345	0.255	0.198
35.7422	0.0355	0.282	0.19
35.791	0.0305	0.262	0.197
35.8398	0.03	0.287	0.204
35.8887	0.0385	0.268	0.192
35.9375	0.0245	0.268	0.177
35.9863	0.032	0.28	0.211
36.0352	0.0355	0.311	0.201
36.084	0.0375	0.272	0.195
36.1328	0.0255	0.281	0.169
36.1816	0.0285	0.275	0.189
36.2305	0.028	0.293	0.197
36.2793	0.028	0.264	0.187
36.3281	0.027	0.286	0.178
36.377	0.025	0.279	0.189
36.4258	0.0305	0.265	0.198
36.4746	0.0305	0.3	0.209
36.5234	0.0275	0.237	0.159
36.5723	0.0265	0.254	0.191
36.6211	0.0355	0.276	0.192
36.6699	0.0265	0.268	0.184
36.7188	0.0265	0.269	0.187
36.7676	0.025	0.229	0.187
36.8164	0.0285	0.225	0.176
36.8652	0.0265	0.235	0.169
36.9141	0.0265	0.247	0.182
36.9629	0.0255	0.268	0.186
37.0117	0.0275	0.268	0.171
37.0605	0.0205	0.254	0.193
37.1094	0.02	0.275	0.175
37.1582	0.021	0.259	0.156
37.207	0.0245	0.256	0.196
37.2559	0.029	0.246	0.189
37.3047	0.028	0.258	0.164
37.3535	0.024	0.22	0.17
37.4023	0.024	0.241	0.171
37.4512	0.0265	0.266	0.185
37.5	0.025	0.253	0.201
37.5488	0.0235	0.254	0.159
37.5977	0.0285	0.269	0.171
37.6465	0.0235	0.21	0.181
37.6953	0.027	0.24	0.173
37.7441	0.024	0.248	0.186
37.793	0.022	0.247	0.149
37.8418	0.0275	0.244	0.178
37.8906	0.0225	0.258	0.161
37.9395	0.0175	0.237	0.191
37.9883	0.023	0.223	0.185
38.0371	0.026	0.257	0.163
38.0859	0.0195	0.25	0.167
38.1348	0.0265	0.258	0.185
38.1836	0.019	0.213	0.159
38.2324	0.0185	0.214	0.169
38.2813	0.027	0.237	0.163
38.3301	0.0215	0.246	0.175
38.3789	0.02	0.232	0.154
38.4277	0.0245	0.24	0.168
38.4766	0.024	0.242	0.174
38.5254	0.0235	0.247	0.178
38.5742	0.0255	0.207	0.152
38.623	0.019	0.239	0.172
38.6719	0.0255	0.23	0.169
38.7207	0.017	0.237	0.169
38.7695	0.0145	0.247	0.153
38.8184	0.0235	0.235	0.156
38.8672	0.017	0.245	0.138
38.916	0.017	0.222	0.157
38.9648	0.024	0.24	0.157
39.0137	0.022	0.224	0.165
39.0625	0.021	0.2	0.151
39.1113	0.019	0.239	0.144
39.1602	0.019	0.217	0.153
39.209	0.02	0.216	0.161
39.2578	0.021	0.227	0.142
39.3066	0.0155	0.223	0.169
39.3555	0.0175	0.199	0.153
39.4043	0.0195	0.224	0.171
39.4531	0.018	0.221	0.131
39.502	0.018	0.244	0.143
39.5508	0.016	0.249	0.149
39.5996	0.02	0.222	0.154
39.6484	0.018	0.196	0.163
39.6973	0.019	0.215	0.171
39.7461	0.0185	0.196	0.164
39.7949	0.016	0.227	0.164
39.8438	0.017	0.238	0.145
39.8926	0.0165	0.237	0.171
39.9414	0.019	0.206	0.153
39.9902	0.017	0.207	0.16
40.0391	0.0135	0.204	0.173
40.0879	0.02	0.221	0.174
40.1367	0.02	0.202	0.141
40.1855	0.016	0.194	0.115
40.2344	0.0105	0.195	0.145
40.2832	0.015	0.237	0.159
40.332	0.013	0.212	0.148
40.3809	0.0205	0.217	0.15
40.4297	0.0145	0.214	0.161
40.4785	0.013	0.194	0.162
40.5273	0.0175	0.203	0.15
40.5762	0.0185	0.231	0.154
40.625	0.012	0.196	0.168
40.6738	0.014	0.223	0.161
40.7227	0.0115	0.207	0.136
40.7715	0.012	0.19	0.153
40.8203	0.011	0.21	0.135
40.8691	0.0215	0.188	0.147
40.918	0.0175	0.207	0.158
40.9668	0.015	0.217	0.143
41.0156	0.012	0.216	0.161
41.0645	0.0165	0.179	0.132
41.1133	0.014	0.167	0.148
41.1621	0.014	0.205	0.136
41.2109	0.0145	0.2	0.147
41.2598	0.012	0.173	0.169
41.3086	0.012	0.177	0.142
41.3574	0.015	0.198	0.168
41.4063	0.0135	0.208	0.134
41.4551	0.0125	0.197	0.131
41.5039	0.018	0.207	0.138
41.5527	0.015	0.21	0.163
41.6016	0.0165	0.2	0.141
41.6504	0.015	0.197	0.132
41.6992	0.013	0.199	0.152
41.748	0.012	0.178	0.133
41.7969	0.0165	0.181	0.16
41.8457	0.0125	0.198	0.127
41.8945	0.013	0.193	0.12
41.9434	0.0175	0.158	0.142
41.9922	0.0105	0.193	0.123
42.041	0.012	0.205	0.151
42.0898	0.0145	0.203	0.151
42.1387	0.0175	0.187	0.143
42.1875	0.0125	0.186	0.156
42.2363	0.0145	0.2	0.139
42.2852	0.01	0.201	0.13
42.334	0.0155	0.199	0.146
42.3828	0.013	0.166	0.122
42.4316	0.0165	0.194	0.132
42.4805	0.012	0.195	0.129
42.5293	0.009	0.155	0.122
42.5781	0.015	0.188	0.141
42.627	0.0115	0.156	0.139
42.6758	0.0115	0.174	0.137
42.7246	0.016	0.189	0.144
42.7734	0.0145	0.185	0.13
42.8223	0.0085	0.175	0.129
42.8711	0.0085	0.164	0.139
42.9199	0.0125	0.169	0.116
42.9688	0.01	0.179	0.12
43.0176	0.0115	0.144	0.134
43.0664	0.0135	0.183	0.125
43.1152	0.0095	0.177	0.124
43.1641	0.009	0.178	0.139
43.2129	0.011	0.2	0.138
43.2617	0.0095	0.17	0.13
43.3105	0.014	0.178	0.13
43.3594	0.0085	0.17	0.157
43.4082	0.007	0.201	0.133
43.457	0.014	0.176	0.132
43.5059	0.0095	0.172	0.143
43.5547	0.011	0.189	0.131
43.6035	0.012	0.169	0.128
43.6523	0.0055	0.192	0.109
43.7012	0.009	0.161	0.132
43.75	0.012	0.192	0.133
43.7988	0.008	0.162	0.111
43.8477	0.0115	0.169	0.138
43.8965	0.012	0.183	0.125
43.9453	0.015	0.176	0.135
43.9941	0.0075	0.191	0.133
44.043	0.015	0.19	0.106
44.0918	0.0125	0.156	0.106
44.1406	0.012	0.174	0.122
44.1895	0.0165	0.175	0.118
44.2383	0.011	0.165	0.108
44.2871	0.0105	0.179	0.13
44.3359	0.0065	0.162	0.152
44.3848	0.0055	0.174	0.112
44.4336	0.01	0.161	0.121
44.4824	0.0105	0.165	0.123
44.5313	0.014	0.158	0.139
44.5801	0.011	0.162	0.129
44.6289	0.0125	0.156	0.117
44.6777	0.0135	0.162	0.122
44.7266	0.009	0.141	0.12
44.7754	0.0135	0.138	0.126
44.8242	0.0105	0.16	0.129
44.873	0.0115	0.179	0.1
44.9219	0.0135	0.15	0.123
44.9707	0.008	0.143	0.116
45.0195	0.006	0.158	0.124
45.0684	0.011	0.179	0.108
45.1172	0.009	0.162	0.128
45.166	0.01	0.162	0.144
45.2148	0.008	0.158	0.113
45.2637	0.0085	0.135	0.106
45.3125	0.011	0.174	0.125
45.3613	0.0105	0.142	0.112
45.4102	0.0045	0.152	0.141
45.459	0.008	0.171	0.102
45.5078	0.006	0.151	0.128
45.5566	0.011	0.166	0.133
45.6055	0.007	0.164	0.122
45.6543	0.007	0.158	0.123
45.7031	0.005	0.163	0.142
45.752	0.0065	0.153	0.118
45.8008	0.0055	0.164	0.127
45.8496	0.008	0.144	0.126
45.8984	0.0075	0.162	0.121
45.9473	0.0085	0.164	0.11
45.9961	0.0095	0.151	0.123
46.0449	0.0095	0.154	0.109
46.0938	0.0105	0.153	0.104
46.1426	0.0075	0.139	0.127
46.1914	0.0095	0.151	0.106
46.2402	0.007	0.134	0.134
46.2891	0.011	0.17	0.097
46.3379	0.007	0.162	0.115
46.3867	0.0055	0.158	0.122
46.4355	0.0065	0.162	0.122
46.4844	0.009	0.139	0.125
46.5332	0.004	0.14	0.115
46.582	0.007	0.141	0.111
46.6309	0.005	0.158	0.114
46.6797	0.006	0.164	0.115
46.7285	0.007	0.148	0.106
46.7773	0.01	0.141	0.119
46.8262	0.0105	0.14	0.099
46.875	0.0085	0.155	0.106
46.9238	0.0055	0.132	0.109
46.9727	0.006	0.144	0.126
47.0215	0.007	0.135	0.112
47.0703	0.0045	0.142	0.106
47.1191	0.0075	0.148	0.119
47.168	0.01	0.128	0.116
47.2168	0.006	0.148	0.113
47.2656	0.0075	0.142	0.107
47.3145	0.0055	0.135	0.113
47.3633	0.007	0.145	0.116
47.4121	0.0085	0.142	0.109
47.4609	0.005	0.136	0.13
47.5098	0.0075	0.136	0.135
47.5586	0.007	0.16	0.098
47.6074	0.007	0.143	0.096
47.6563	0.0095	0.161	0.103
47.7051	0.0065	0.15	0.105
47.7539	0.004	0.132	0.127
47.8027	0.005	0.113	0.11
47.8516	0.009	0.135	0.104
47.9004	0.006	0.14	0.102
47.9492	0.006	0.127	0.117
47.998	0.009	0.164	0.125
48.0469	0.002	0.141	0.121
48.0957	0.006	0.142	0.114
48.1445	0.007	0.141	0.102
48.1934	0.0055	0.156	0.117
48.2422	0.0055	0.155	0.091
48.291	0.003	0.129	0.097
48.3398	0.0055	0.13	0.118
48.3887	0.006	0.14	0.1
48.4375	0.0045	0.142	0.112
48.4863	0.007	0.133	0.099
48.5352	0.0055	0.119	0.113
48.584	0.0045	0.136	0.126
48.6328	0.0045	0.128	0.1
48.6816	0.0045	0.156	0.124
48.7305	0.008	0.14	0.108
48.7793	0.0075	0.145	0.104
48.8281	0.0075	0.139	0.091
48.877	0.0065	0.129	0.116
48.9258	0.0055	0.132	0.113
48.9746	0.004	0.13	0.12
49.0234	0.0075	0.135	0.106
49.0723	0.004	0.162	0.117
49.1211	0.0045	0.15	0.124
49.1699	0.0085	0.128	0.089
49.2188	0.0035	0.154	0.118
49.2676	0.0075	0.128	0.114
49.3164	0.006	0.134	0.096
49.3652	0.0075	0.124	0.113
49.4141	0.007	0.12	0.102
49.4629	0.005	0.144	0.105
49.5117	0.0075	0.109	0.095
49.5605	0.005	0.155	0.112
49.6094	0.0065	0.128	0.094
49.6582	0.0045	0.122	0.109
49.707	0.008	0.112	0.097
49.7559	0.0075	0.141	0.106
49.8047	0.0075	0.137	0.117
49.8535	0.0045	0.127	0.102
49.9023	0.0035	0.116	0.093
49.9512	0.0045	0.129	0.097
50	0.0065	0.137	0.101
50.0488	0.005	0.141	0.104
50.0977	0.0045	0.11	0.119
50.1465	0.006	0.12	0.096
50.1953	0.006	0.151	0.083
50.2441	0.0045	0.125	0.108
50.293	0.0055	0.133	0.11
50.3418	0.0085	0.119	0.094
50.3906	0.003	0.149	0.101
50.4395	0.0035	0.12	0.109
50.4883	0.003	0.125	0.092
50.5371	0.0045	0.126	0.091
50.5859	0.0045	0.128	0.092
50.6348	0.007	0.126	0.097
50.6836	0.005	0.105	0.093
50.7324	0.008	0.128	0.096
50.7813	0.004	0.13	0.098
50.8301	0.003	0.134	0.089
50.8789	0.0025	0.127	0.111
50.9277	0.004	0.132	0.105
50.9766	0.0065	0.098	0.108
51.0254	0.007	0.106	0.077
51.0742	0.0055	0.118	0.08
51.123	0.0065	0.101	0.093
51.1719	0.002	0.111	0.088
51.2207	0.0035	0.136	0.084
51.2695	0.0045	0.124	0.093
51.3184	0.0045	0.1	0.092
51.3672	0.0015	0.12	0.091
51.416	0.0035	0.113	0.082
51.4648	0.006	0.119	0.088
51.5137	0.0035	0.116	0.084
51.5625	0.0055	0.114	0.104
51.6113	0.003	0.124	0.104
51.6602	0.003	0.124	0.085
51.709	0.007	0.1	0.1
51.7578	0.0065	0.112	0.115
51.8066	0.005	0.102	0.091
51.8555	0.0065	0.105	0.088
51.9043	0.003	0.112	0.086
51.9531	0.0045	0.113	0.1
52.002	0.0025	0.115	0.099
52.0508	0.003	0.118	0.084
52.0996	0.003	0.129	0.099
52.1484	0.004	0.121	0.088
52.1973	0.003	0.112	0.077
52.2461	0.0025	0.109	0.098
52.2949	0.0045	0.12	0.1
52.3438	0.0055	0.098	0.081
52.3926	0.003	0.101	0.084
52.4414	0.004	0.107	0.11
52.4902	0.003	0.113	0.088
52.5391	0.009	0.137	0.085
52.5879	0.005	0.091	0.08
52.6367	0.003	0.099	0.101
52.6855	0.006	0.097	0.098
52.7344	0.008	0.093	0.091
52.7832	0.002	0.131	0.085
52.832	0.005	0.111	0.1
52.8809	0.0055	0.117	0.096
52.9297	0.0045	0.116	0.086
52.9785	0.002	0.105	0.081
53.0273	0.0065	0.117	0.099
53.0762	0.003	0.098	0.089
53.125	0.008	0.109	0.082
53.1738	0.005	0.119	0.101
53.2227	0.0035	0.12	0.083
53.2715	0.005	0.11	0.069
53.3203	0.003	0.116	0.099
53.3691	0.0045	0.108	0.08
53.418	0.0025	0.093	0.086
53.4668	0.004	0.109	0.076
53.5156	0.005	0.11	0.077
53.5645	0.0035	0.112	0.075
53.6133	0.0045	0.094	0.101
53.6621	0.003	0.098	0.102
53.7109	0.0045	0.106	0.096
53.7598	0.005	0.106	0.086
53.8086	0.003	0.105	0.09
53.8574	0.004	0.109	0.072
53.9063	0.006	0.101	0.086
53.9551	0.006	0.115	0.086
54.0039	0.002	0.112	0.1
54.0527	0.004	0.101	0.076
54.1016	0.0075	0.092	0.086
54.1504	0.0065	0.114	0.084
54.1992	0.0035	0.11	0.086
54.248	0.0035	0.113	0.098
54.2969	0.004	0.087	0.074
54.3457	0.0035	0.106	0.094
54.3945	0.0045	0.09	0.072
54.4434	0.0035	0.103	0.081
54.4922	0.002	0.131	0.081
54.541	0.0035	0.113	0.079
54.5898	0.0015	0.091	0.077
54.6387	0.0015	0.105	0.093
54.6875	0.004	0.106	0.079
54.7363	0.005	0.097	0.073
54.7852	0.0055	0.114	0.085
54.834	0.003	0.1	0.094
54.8828	0.0035	0.1	0.08
54.9316	0.0035	0.095	0.095
54.9805	0.005	0.09	0.084
55.0293	0.004	0.102	0.098
55.0781	0.005	0.1	0.077
55.127	0.005	0.097	0.089
55.1758	0.0035	0.101	0.08
55.2246	0.003	0.092	0.057
55.2734	0.0035	0.096	0.084
55.3223	0.0055	0.086	0.069
55.3711	0.002	0.094	0.088
55.4199	0.002	0.108	0.083
55.4688	0.0035	0.091	0.085
55.5176	0.0025	0.115	0.086
55.5664	0.0035	0.1	0.086
55.6152	0.002	0.082	0.082
55.6641	0.002	0.093	0.088
55.7129	0.0045	0.104	0.075
55.7617	0.0035	0.1	0.075
55.8105	0.002	0.091	0.084
55.8594	0.0035	0.092	0.084
55.9082	0.003	0.1	0.063
55.957	0.004	0.084	0.091
56.0059	0.0035	0.107	0.089
56.0547	0.003	0.117	0.088
56.1035	0.0065	0.1	0.074
56.1523	0.0025	0.105	0.072
56.2012	0.0025	0.088	0.094
56.25	0.0025	0.101	0.079
56.2988	0.0035	0.093	0.083
56.3477	0.0035	0.106	0.092
56.3965	0.003	0.095	0.085
56.4453	0.0025	0.084	0.072
56.4941	0.005	0.09	0.062
56.543	0.0025	0.079	0.081
56.5918	0.0035	0.075	0.081
56.6406	0.004	0.097	0.073
56.6895	0.0035	0.085	0.093
56.7383	0.0035	0.08	0.068
56.7871	0.002	0.079	0.089
56.8359	0.004	0.08	0.077
56.8848	0.002	0.115	0.084
56.9336	0.0035	0.087	0.087
56.9824	0.0015	0.091	0.086
57.0313	0.0015	0.084	0.095
57.0801	0.0035	0.102	0.082
57.1289	0.003	0.096	0.071
57.1777	0.002	0.093	0.082
57.2266	0.002	0.085	0.074
57.2754	0.001	0.104	0.08
57.3242	0.004	0.108	0.085
57.373	0.0015	0.088	0.069
57.4219	0.0025	0.074	0.077
57.4707	0.003	0.094	0.078
57.5195	0.0015	0.095	0.077
57.5684	0.002	0.08	0.062
57.6172	0.003	0.087	0.076
57.666	0.0025	0.079	0.077
57.7148	0.0015	0.11	0.092
57.7637	0.002	0.088	0.087
57.8125	0.0025	0.089	0.084
57.8613	0.002	0.077	0.074
57.9102	0.0035	0.096	0.074
57.959	0.0035	0.084	0.074
58.0078	0.0015	0.088	0.073
58.0566	0.001	0.086	0.086
58.1055	0.0025	0.099	0.083
58.1543	0.0045	0.093	0.073
58.2031	0.002	0.09	0.094
58.252	0.003	0.09	0.085
58.3008	0.0015	0.069	0.072
58.3496	0.0025	0.088	0.074
58.3984	0.003	0.095	0.076
58.4473	0.003	0.097	0.069
58.4961	0.004	0.086	0.076
58.5449	0.002	0.09	0.058
58.5938	0.002	0.094	0.092
58.6426	0.0025	0.087	0.081
58.6914	0.002	0.08	0.069
58.7402	0.0035	0.1	0.065
58.7891	0.002	0.094	0.081
58.8379	0.0025	0.081	0.083
58.8867	0.0025	0.121	0.085
58.9355	0.002	0.071	0.083
58.9844	0.003	0.089	0.09
59.0332	0.004	0.09	0.085
59.082	0.003	0.087	0.082
59.1309	0.0015	0.09	0.068
59.1797	0.0015	0.087	0.076
59.2285	0.003	0.089	0.076
59.2773	0.002	0.093	0.082
59.3262	0.0035	0.085	0.069
59.375	0.004	0.076	0.09
59.4238	0.004	0.103	0.071
59.4727	0.001	0.078	0.056
59.5215	0.0015	0.072	0.064
59.5703	0.0035	0.096	0.077
59.6191	0.0045	0.078	0.053
59.668	0.001	0.089	0.073
59.7168	0.003	0.075	0.069
59.7656	0.0015	0.087	0.073
59.8145	0.0035	0.081	0.065
59.8633	0.001	0.077	0.064
59.9121	0.003	0.084	0.066
59.9609	0.0015	0.097	0.071
60.0098	0.003	0.091	0.063
60.0586	0.0035	0.076	0.08
60.1074	0.002	0.094	0.088
60.1563	0.003	0.091	0.084
60.2051	0.0005	0.082	0.049
60.2539	0.004	0.067	0.079
60.3027	0.0015	0.067	0.074
60.3516	0.0025	0.091	0.069
60.4004	0.0015	0.081	0.07
60.4492	0.002	0.073	0.06
60.498	0.001	0.084	0.073
60.5469	0.0015	0.091	0.078
60.5957	0.0015	0.071	0.066
60.6445	0.0025	0.078	0.059
60.6934	0.0025	0.09	0.073
60.7422	0.0015	0.092	0.058
60.791	0.001	0.091	0.071
60.8398	0.001	0.083	0.068
60.8887	0.0055	0.077	0.073
60.9375	0.002	0.093	0.088
60.9863	0.0025	0.074	0.067
61.0352	0.001	0.083	0.067
61.084	0.0025	0.085	0.069
61.1328	0.001	0.071	0.077
61.1816	0.003	0.088	0.077
61.2305	0.002	0.082	0.079
61.2793	0	0.083	0.068
61.3281	0.003	0.071	0.069
61.377	0.002	0.079	0.073
61.4258	0.0015	0.087	0.056
61.4746	0.002	0.071	0.062
61.5234	0.001	0.081	0.065
61.5723	0.002	0.081	0.08
61.6211	0.001	0.07	0.075
61.6699	0.003	0.076	0.07
61.7188	0.0025	0.098	0.067
61.7676	0.001	0.066	0.06
61.8164	0.0035	0.066	0.06
61.8652	0.0035	0.075	0.073
61.9141	0.001	0.088	0.064
61.9629	0.0025	0.076	0.072
62.0117	0.0015	0.079	0.069
62.0605	0.0015	0.086	0.08
62.1094	0.0015	0.087	0.059
62.1582	0.0025	0.07	0.077
62.207	0.003	0.074	0.068
62.2559	0.001	0.079	0.064
62.3047	0.001	0.088	0.065
62.3535	0.0025	0.087	0.048
62.4023	0.0015	0.087	0.068
62.4512	0.003	0.078	0.075
62.5	0.0025	0.091	0.074
62.5488	0.003	0.068	0.086
62.5977	0.0015	0.058	0.064
62.6465	0.003	0.073	0.074
62.6953	0.002	0.08	0.066
62.7441	0.001	0.077	0.075
62.793	0.0015	0.076	0.067
62.8418	0.001	0.06	0.061
62.8906	0.004	0.098	0.068
62.9395	0.003	0.074	0.071
62.9883	0.001	0.077	0.06
63.0371	0.002	0.079	0.074
63.0859	0.003	0.083	0.06
63.1348	0.003	0.063	0.066
63.1836	0.001	0.09	0.074
63.2324	0.0005	0.084	0.066
63.2813	0.004	0.067	0.061
63.3301	0.003	0.085	0.059
63.3789	0.0005	0.065	0.066
63.4277	0.002	0.053	0.07
63.4766	0.0025	0.065	0.075
63.5254	0.0015	0.064	0.053
63.5742	0.0015	0.071	0.071
63.623	0.0015	0.078	0.074
63.6719	0.003	0.064	0.073
63.7207	0.002	0.075	0.077
63.7695	0.001	0.075	0.069
63.8184	0.002	0.074	0.057
63.8672	0.003	0.072	0.056
63.916	0.001	0.093	0.074
63.9648	0.002	0.078	0.062
64.0137	0.001	0.064	0.065
64.0625	0.0015	0.063	0.062
64.1113	0.0015	0.077	0.064
64.1602	0.0035	0.066	0.063
64.209	0.0025	0.054	0.058
64.2578	0.002	0.065	0.055
64.3066	0.001	0.078	0.059
64.3555	0.003	0.087	0.066
64.4043	0.003	0.077	0.068
64.4531	0.0035	0.074	0.062
64.502	0.001	0.082	0.07
64.5508	0.002	0.071	0.073
64.5996	0.0005	0.071	0.079
64.6484	0.0045	0.065	0.057
64.6973	0.001	0.071	0.07
64.7461	0.002	0.07	0.058
64.7949	0.003	0.053	0.057
64.8438	0.0005	0.067	0.072
64.8926	0.0025	0.071	0.058
64.9414	0.0015	0.067	0.062
64.9902	0.002	0.063	0.054
65.0391	0.0035	0.063	0.059
65.0879	0.002	0.066	0.069
65.1367	0.0035	0.074	0.057
65.1855	0.0015	0.06	0.058
65.2344	0.0025	0.084	0.058
65.2832	0.0015	0.059	0.054
65.332	0.0005	0.071	0.06
65.3809	0.0005	0.073	0.069
65.4297	0.001	0.063	0.072
65.4785	0.001	0.06	0.061
65.5273	0.0015	0.06	0.049
65.5762	0.0025	0.057	0.056
65.625	0.001	0.067	0.079
65.6738	0.0025	0.074	0.056
65.7227	0.001	0.064	0.06
65.7715	0.0015	0.064	0.062
65.8203	0.002	0.072	0.048
65.8691	0.0015	0.073	0.057
65.918	0.001	0.077	0.051
65.9668	0.002	0.061	0.067
66.0156	0.002	0.076	0.053
66.0645	0.003	0.068	0.045
66.1133	0.003	0.075	0.067
66.1621	0.0015	0.067	0.059
66.2109	0.0025	0.079	0.069
66.2598	0.0025	0.063	0.069
66.3086	0.003	0.073	0.06
66.3574	0.0005	0.079	0.054
66.4063	0.003	0.058	0.067
66.4551	0.0015	0.072	0.05
66.5039	0.001	0.067	0.07
66.5527	0.0015	0.079	0.048
66.6016	0	0.062	0.061
66.6504	0.0015	0.06	0.06
66.6992	0.001	0.065	0.063
66.748	0.001	0.062	0.076
66.7969	0.0005	0.06	0.087
66.8457	0.0005	0.067	0.064
66.8945	0.0005	0.086	0.055
66.9434	0.0015	0.078	0.068
66.9922	0.0015	0.055	0.056
67.041	0.0005	0.075	0.056
67.0898	0.002	0.064	0.07
67.1387	0.0005	0.065	0.077
67.1875	0.002	0.075	0.055
67.2363	0.003	0.061	0.073
67.2852	0.0035	0.066	0.076
67.334	0.0015	0.052	0.057
67.3828	0.0005	0.072	0.063
67.4316	0.0025	0.064	0.059
67.4805	0.0015	0.065	0.064
67.5293	0.0015	0.073	0.063
67.5781	0.003	0.07	0.064
67.627	0.001	0.07	0.062
67.6758	0.001	0.067	0.062
67.7246	0.0015	0.07	0.056
67.7734	0.001	0.056	0.044
67.8223	0.002	0.071	0.056
67.8711	0.001	0.075	0.043
67.9199	0.001	0.072	0.062
67.9688	0.003	0.078	0.055
68.0176	0.002	0.06	0.049
68.0664	0.004	0.068	0.056
68.1152	0.0015	0.059	0.056
68.1641	0.002	0.056	0.047
68.2129	0.002	0.068	0.055
68.2617	0.0015	0.075	0.061
68.3105	0.0015	0.073	0.045
68.3594	0.0035	0.07	0.054
68.4082	0.0005	0.075	0.055
68.457	0.0015	0.056	0.067
68.5059	0.001	0.059	0.046
68.5547	0.003	0.065	0.06
68.6035	0.0025	0.076	0.055
68.6523	0.001	0.056	0.055
68.7012	0.0005	0.059	0.066
68.75	0.004	0.062	0.059
68.7988	0.001	0.06	0.057
68.8477	0.001	0.06	0.045
68.8965	0.0015	0.05	0.051
68.9453	0.0015	0.058	0.056
68.9941	0.001	0.065	0.058
69.043	0.0005	0.064	0.055
69.0918	0.002	0.058	0.059
69.1406	0.001	0.067	0.051
69.1895	0.001	0.049	0.056
69.2383	0.0005	0.063	0.046
69.2871	0.0015	0.066	0.049
69.3359	0.002	0.061	0.047
69.3848	0.0015	0.069	0.058
69.4336	0.001	0.062	0.061
69.4824	0.0005	0.068	0.059
69.5313	0.002	0.058	0.06
69.5801	0.002	0.057	0.049
69.6289	0.0015	0.055	0.062
69.6777	0.003	0.073	0.067
69.7266	0.003	0.055	0.058
69.7754	0.001	0.081	0.055
69.8242	0.001	0.064	0.045
69.873	0.0015	0.062	0.047
69.9219	0.001	0.063	0.065
69.9707	0.0025	0.046	0.064
70.0195	0.001	0.047	0.058
70.0684	0.003	0.046	0.063
70.1172	0.002	0.053	0.05
70.166	0.0015	0.064	0.06
70.2148	0.001	0.067	0.047
70.2637	0.0005	0.063	0.054
70.3125	0.001	0.054	0.045
70.3613	0.0005	0.054	0.043
70.4102	0.0025	0.057	0.048
70.459	0.001	0.069	0.055
70.5078	0.0015	0.067	0.051
70.5566	0.0025	0.047	0.049
70.6055	0.0015	0.067	0.066
70.6543	0.002	0.052	0.054
70.7031	0.001	0.055	0.054
70.752	0.0015	0.056	0.061
70.8008	0.0015	0.055	0.056
70.8496	0.002	0.066	0.056
70.8984	0.0015	0.077	0.049
70.9473	0.0025	0.056	0.054
70.9961	0.001	0.072	0.06
71.0449	0.001	0.059	0.046
71.0938	0.0025	0.052	0.058
71.1426	0.002	0.052	0.045
71.1914	0.0005	0.058	0.061
71.2402	0.003	0.061	0.05
71.2891	0.002	0.047	0.047
71.3379	0.003	0.064	0.065
71.3867	0.001	0.055	0.053
71.4355	0.001	0.053	0.062
71.4844	0.0015	0.075	0.049
71.5332	0.0005	0.052	0.049
71.582	0.001	0.064	0.057
71.6309	0.0025	0.048	0.05
71.6797	0.001	0.072	0.059
71.7285	0.0015	0.041	0.046
71.7773	0.003	0.043	0.056
71.8262	0.001	0.048	0.045
71.875	0.0005	0.051	0.05
71.9238	0.001	0.056	0.046
71.9727	0.002	0.059	0.058
72.0215	0	0.051	0.052
72.0703	0.0005	0.047	0.06
72.1191	0.0005	0.043	0.053
72.168	0.001	0.049	0.052
72.2168	0.0015	0.065	0.056
72.2656	0.0005	0.048	0.056
72.3145	0.002	0.05	0.05
72.3633	0.001	0.066	0.046
72.4121	0.0025	0.072	0.048
72.4609	0.003	0.064	0.059
72.5098	0.0015	0.062	0.041
72.5586	0.001	0.055	0.062
72.6074	0.0015	0.049	0.048
72.6563	0.001	0.055	0.044
72.7051	0.0005	0.052	0.05
72.7539	0.001	0.061	0.049
72.8027	0.002	0.057	0.045
72.8516	0.0005	0.046	0.059
72.9004	0.001	0.059	0.071
72.9492	0.0015	0.061	0.036
72.998	0.0015	0.052	0.044
73.0469	0.001	0.046	0.04
73.0957	0.002	0.061	0.044
73.1445	0.0005	0.04	0.05
73.1934	0.0005	0.054	0.049
73.2422	0.001	0.053	0.053
73.291	0.003	0.058	0.054
73.3398	0.002	0.056	0.058
73.3887	0.0025	0.054	0.049
73.4375	0.001	0.051	0.049
73.4863	0.0005	0.048	0.046
73.5352	0.0005	0.049	0.057
73.584	0.001	0.043	0.053
73.6328	0.001	0.049	0.06
73.6816	0.001	0.054	0.048
73.7305	0.003	0.057	0.06
73.7793	0	0.056	0.041
73.8281	0.001	0.063	0.062
73.877	0.001	0.07	0.045
73.9258	0	0.056	0.045
73.9746	0.0015	0.056	0.049
74.0234	0.001	0.041	0.06
74.0723	0.0015	0.045	0.057
74.1211	0.0005	0.043	0.057
74.1699	0.0015	0.04	0.057
74.2188	0.0005	0.054	0.057
74.2676	0.001	0.052	0.048
74.3164	0.001	0.062	0.064
74.3652	0.001	0.059	0.048
74.4141	0	0.051	0.049
74.4629	0.0005	0.054	0.074
74.5117	0.001	0.054	0.047
74.5605	0.002	0.056	0.048
74.6094	0.001	0.044	0.051
74.6582	0.0015	0.068	0.051
74.707	0.0005	0.051	0.044
74.7559	0.001	0.055	0.059
74.8047	0.001	0.055	0.044
74.8535	0.0015	0.052	0.049
74.9023	0.001	0.043	0.04
74.9512	0.002	0.053	0.055
75	0.003	0.052	0.04
75.0488	0.0015	0.04	0.054
75.0977	0.0005	0.045	0.052
75.1465	0.0015	0.043	0.04
75.1953	0.0015	0.044	0.042
75.2441	0.0005	0.057	0.057
75.293	0.001	0.062	0.062
75.3418	0.0005	0.067	0.047
75.3906	0.0015	0.045	0.062
75.4395	0.0015	0.048	0.043
75.4883	0	0.05	0.054
75.5371	0.0005	0.039	0.042
75.5859	0	0.053	0.042
75.6348	0.0015	0.054	0.062
75.6836	0.001	0.054	0.05
75.7324	0.001	0.062	0.053
75.7813	0.001	0.048	0.048
75.8301	0.0015	0.057	0.036
75.8789	0.002	0.056	0.05
75.9277	0.0005	0.044	0.047
75.9766	0.0015	0.053	0.04
76.0254	0.001	0.038	0.058
76.0742	0	0.048	0.05
76.123	0.002	0.054	0.051
76.1719	0.002	0.055	0.048
76.2207	0.0005	0.055	0.041
76.2695	0.001	0.057	0.055
76.3184	0.004	0.039	0.048
76.3672	0.0005	0.041	0.057
76.416	0.0015	0.039	0.048
76.4648	0.003	0.038	0.051
76.5137	0.001	0.042	0.046
76.5625	0	0.049	0.055
76.6113	0.002	0.057	0.045
76.6602	0.002	0.039	0.045
76.709	0.001	0.037	0.039
76.7578	0.0005	0.055	0.05
76.8066	0.0005	0.041	0.038
76.8555	0.0025	0.046	0.045
76.9043	0.001	0.051	0.049
76.9531	0.002	0.035	0.037
77.002	0.0035	0.053	0.048
77.0508	0.0005	0.045	0.053
77.0996	0.0015	0.037	0.04
77.1484	0	0.07	0.044
77.1973	0.003	0.039	0.037
77.2461	0.001	0.045	0.053
77.2949	0.002	0.03	0.056
77.3438	0	0.066	0.039
77.3926	0.002	0.053	0.052
77.4414	0.0015	0.049	0.044
77.4902	0.001	0.048	0.044
77.5391	0.0015	0.044	0.049
77.5879	0.0005	0.039	0.052
77.6367	0.002	0.063	0.049
77.6855	0.0015	0.044	0.04
77.7344	0.0025	0.045	0.045
77.7832	0.001	0.037	0.06
77.832	0.001	0.04	0.046
77.8809	0.002	0.064	0.055
77.9297	0.0035	0.042	0.042
77.9785	0.0005	0.049	0.046
78.0273	0.001	0.037	0.046
78.0762	0.0015	0.046	0.048
78.125	0.001	0.044	0.048
78.1738	0.002	0.042	0.047
78.2227	0.0005	0.052	0.027
78.2715	0.001	0.049	0.046
78.3203	0.001	0.048	0.045
78.3691	0.001	0.038	0.054
78.418	0.003	0.052	0.041
78.4668	0	0.047	0.052
78.5156	0.002	0.055	0.047
78.5645	0.0015	0.036	0.041
78.6133	0.002	0.044	0.044
78.6621	0	0.05	0.032
78.7109	0.0015	0.053	0.038
78.7598	0.0005	0.043	0.037
78.8086	0.0005	0.045	0.037
78.8574	0.001	0.059	0.052
78.9063	0.0005	0.052	0.051
78.9551	0.001	0.052	0.053
79.0039	0.0015	0.044	0.043
79.0527	0.0015	0.051	0.054
79.1016	0.0015	0.04	0.046
79.1504	0.001	0.045	0.043
79.1992	0.001	0.035	0.037
79.248	0.0015	0.036	0.054
79.2969	0.0005	0.046	0.047
79.3457	0.0015	0.047	0.042
79.3945	0.0015	0.049	0.04
79.4434	0.002	0.039	0.04
79.4922	0.0015	0.05	0.045
79.541	0.001	0.039	0.046
79.5898	0.0015	0.047	0.05
79.6387	0.0015	0.06	0.046
79.6875	0.001	0.051	0.057
79.7363	0.002	0.047	0.05
79.7852	0.0005	0.041	0.045
79.834	0.0015	0.039	0.038
79.8828	0.001	0.036	0.049
79.9316	0.0005	0.043	0.039
79.9805	0.0005	0.044	0.054
80.0293	0.0015	0.048	0.054
80.0781	0.0005	0.05	0.038
80.127	0.001	0.052	0.047
80.1758	0.0005	0.041	0.052
80.2246	0.001	0.047	0.048
80.2734	0.002	0.045	0.044
80.3223	0.0015	0.043	0.049
80.3711	0.001	0.048	0.056
80.4199	0.0025	0.051	0.043
80.4688	0.0005	0.05	0.045
80.5176	0.002	0.031	0.056
80.5664	0.001	0.044	0.047
80.6152	0.001	0.045	0.056
80.6641	0.0025	0.036	0.05
80.7129	0.001	0.046	0.044
80.7617	0.001	0.034	0.037
80.8105	0.0015	0.048	0.044
80.8594	0.001	0.052	0.039
80.9082	0.0015	0.039	0.046
80.957	0.0015	0.033	0.048
81.0059	0.0005	0.046	0.05
81.0547	0.003	0.041	0.047
81.1035	0.0005	0.041	0.049
81.1523	0.002	0.033	0.044
81.2012	0.0015	0.033	0.045
81.25	0.0015	0.042	0.048
81.2988	0.002	0.035	0.039
81.3477	0.0005	0.039	0.047
81.3965	0.0005	0.04	0.032
81.4453	0.002	0.04	0.05
81.4941	0.001	0.042	0.046
81.543	0.0005	0.039	0.05
81.5918	0.0005	0.049	0.053
81.6406	0.0005	0.04	0.031
81.6895	0.001	0.047	0.053
81.7383	0.003	0.034	0.041
81.7871	0	0.049	0.038
81.8359	0.0015	0.047	0.041
81.8848	0	0.039	0.045
81.9336	0.0015	0.04	0.036
81.9824	0	0.04	0.031
82.0313	0.0015	0.039	0.047
82.0801	0	0.038	0.038
82.1289	0.0005	0.041	0.04
82.1777	0.0025	0.05	0.042
82.2266	0.001	0.051	0.042
82.2754	0.0025	0.033	0.048
82.3242	0.0015	0.043	0.051
82.373	0.0045	0.042	0.047
82.4219	0.0015	0.047	0.029
82.4707	0	0.037	0.051
82.5195	0.003	0.051	0.041
82.5684	0.002	0.043	0.04
82.6172	0.0005	0.042	0.051
82.666	0.0005	0.035	0.039
82.7148	0.002	0.039	0.067
82.7637	0.0015	0.044	0.052
82.8125	0.0005	0.037	0.039
82.8613	0.001	0.046	0.045
82.9102	0.001	0.048	0.042
82.959	0.0015	0.045	0.041
83.0078	0.001	0.048	0.046
83.0566	0.0015	0.04	0.048
83.1055	0.002	0.041	0.033
83.1543	0.0015	0.04	0.047
83.2031	0.001	0.032	0.045
83.252	0.0005	0.04	0.037
83.3008	0.001	0.036	0.061
83.3496	0.0005	0.038	0.043
83.3984	0.001	0.039	0.041
83.4473	0.002	0.055	0.035
83.4961	0	0.046	0.038
83.5449	0.002	0.037	0.046
83.5938	0.002	0.056	0.043
83.6426	0.001	0.035	0.043
83.6914	0.0015	0.042	0.041
83.7402	0.002	0.029	0.049
83.7891	0.0005	0.038	0.033
83.8379	0.0005	0.056	0.034
83.8867	0.001	0.049	0.043
83.9355	0.0025	0.047	0.05
83.9844	0	0.046	0.038
84.0332	0.0005	0.041	0.047
84.082	0.0005	0.035	0.041
84.1309	0.0015	0.036	0.042
84.1797	0.001	0.039	0.033
84.2285	0.002	0.035	0.049
84.2773	0.001	0.042	0.051
84.3262	0.0015	0.043	0.037
84.375	0	0.037	0.038
84.4238	0.0025	0.04	0.035
84.4727	0.001	0.048	0.033
84.5215	0.001	0.049	0.041
84.5703	0.002	0.039	0.041
84.6191	0.0015	0.042	0.04
84.668	0.0025	0.045	0.041
84.7168	0.001	0.04	0.051
84.7656	0.001	0.033	0.037
84.8145	0.002	0.031	0.033
84.8633	0.0005	0.038	0.045
84.9121	0.002	0.035	0.048
84.9609	0.0015	0.034	0.047
85.0098	0.0005	0.037	0.05
85.0586	0.003	0.038	0.045
85.1074	0.0025	0.042	0.048
85.1563	0	0.036	0.045
85.2051	0.0015	0.047	0.039
85.2539	0.0005	0.044	0.051
85.3027	0.0015	0.051	0.04
85.3516	0.001	0.048	0.04
85.4004	0.0005	0.048	0.052
85.4492	0.0005	0.029	0.045
85.498	0.001	0.038	0.04
85.5469	0.0005	0.032	0.029
85.5957	0.0015	0.042	0.051
85.6445	0.0015	0.05	0.043
85.6934	0	0.038	0.047
85.7422	0.001	0.035	0.03
85.791	0.001	0.035	0.045
85.8398	0.0015	0.031	0.048
85.8887	0.001	0.046	0.036
85.9375	0.0015	0.041	0.038
85.9863	0.001	0.034	0.038
86.0352	0.002	0.055	0.039
86.084	0.0005	0.033	0.048
86.1328	0.0005	0.063	0.044
86.1816	0.0005	0.04	0.053
86.2305	0	0.041	0.048
86.2793	0.0015	0.037	0.037
86.3281	0	0.031	0.041
86.377	0.0005	0.039	0.036
86.4258	0	0.039	0.033
86.4746	0.001	0.034	0.039
86.5234	0.0015	0.032	0.04
86.5723	0.0025	0.048	0.043
86.6211	0.002	0.033	0.034
86.6699	0.0015	0.043	0.041
86.7188	0.003	0.046	0.033
86.7676	0.0005	0.039	0.03
86.8164	0.0005	0.044	0.037
86.8652	0.0015	0.055	0.043
86.9141	0.0025	0.04	0.04
86.9629	0.003	0.048	0.037
87.0117	0.001	0.046	0.04
87.0605	0.002	0.033	0.044
87.1094	0.001	0.034	0.04
87.1582	0.0005	0.039	0.04
87.207	0.001	0.031	0.041
87.2559	0.0005	0.04	0.042
87.3047	0.0015	0.036	0.043
87.3535	0.0015	0.036	0.046
87.4023	0.0015	0.038	0.042
87.4512	0.0015	0.04	0.044
87.5	0.002	0.037	0.04
87.5488	0.0005	0.037	0.044
87.5977	0.0005	0.037	0.047
87.6465	0.0025	0.03	0.053
87.6953	0.0005	0.027	0.037
87.7441	0.001	0.039	0.039
87.793	0	0.045	0.042
87.8418	0.001	0.03	0.045
87.8906	0.0005	0.053	0.033
87.9395	0.001	0.027	0.028
87.9883	0.002	0.031	0.042
88.0371	0.001	0.036	0.046
88.0859	0.0005	0.041	0.04
88.1348	0.0005	0.041	0.036
88.1836	0	0.043	0.03
88.2324	0.001	0.039	0.025
88.2813	0.002	0.038	0.03
88.3301	0.0005	0.049	0.046
88.3789	0.001	0.036	0.043
88.4277	0.0005	0.03	0.038
88.4766	0.002	0.041	0.054
88.5254	0	0.025	0.041
88.5742	0	0.042	0.039
88.623	0.001	0.025	0.038
88.6719	0.002	0.038	0.031
88.7207	0.0015	0.037	0.036
88.7695	0.001	0.038	0.042
88.8184	0.002	0.029	0.049
88.8672	0.0005	0.027	0.037
88.916	0.0005	0.038	0.048
88.9648	0.001	0.041	0.042
89.0137	0	0.035	0.044
89.0625	0.0015	0.033	0.052
89.1113	0.0005	0.028	0.044
89.1602	0.0015	0.04	0.039
89.209	0.0015	0.031	0.043
89.2578	0	0.036	0.041
89.3066	0.002	0.034	0.04
89.3555	0.002	0.038	0.038
89.4043	0.002	0.037	0.052
89.4531	0.0015	0.045	0.044
89.502	0.0025	0.025	0.044
89.5508	0.0015	0.035	0.043
89.5996	0.001	0.04	0.044
89.6484	0.0005	0.038	0.045
89.6973	0.001	0.047	0.04
89.7461	0.0005	0.021	0.03
89.7949	0.002	0.034	0.042
89.8438	0.001	0.029	0.036
89.8926	0.0005	0.027	0.036
89.9414	0.001	0.04	0.037
89.9902	0.0015	0.037	0.031
90.0391	0.0025	0.039	0.035
90.0879	0	0.028	0.035
90.1367	0.0025	0.039	0.036
90.1855	0.001	0.04	0.03
90.2344	0.002	0.029	0.029
90.2832	0.001	0.049	0.04
90.332	0	0.031	0.043
90.3809	0.001	0.028	0.045
90.4297	0.0025	0.027	0.04
90.4785	0	0.039	0.044
90.5273	0.0015	0.04	0.039
90.5762	0.0015	0.04	0.029
90.625	0.0025	0.038	0.041
90.6738	0.001	0.034	0.033
90.7227	0.0015	0.028	0.042
90.7715	0	0.041	0.039
90.8203	0.0025	0.039	0.042
90.8691	0.0005	0.037	0.047
90.918	0.0015	0.037	0.045
90.9668	0.0015	0.032	0.04
91.0156	0.001	0.034	0.045
91.0645	0.001	0.039	0.035
91.1133	0.0005	0.046	0.037
91.1621	0.0025	0.035	0.036
91.2109	0	0.029	0.029
91.2598	0.0015	0.032	0.042
91.3086	0.001	0.032	0.038
91.3574	0.001	0.023	0.032
91.4063	0.001	0.029	0.046
91.4551	0	0.037	0.043
91.5039	0.001	0.035	0.03
91.5527	0	0.039	0.037
91.6016	0	0.027	0.041
91.6504	0.001	0.033	0.039
91.6992	0.001	0.03	0.039
91.748	0.0005	0.044	0.046
91.7969	0.0015	0.038	0.042
91.8457	0.001	0.036	0.033
91.8945	0.001	0.022	0.043
91.9434	0	0.037	0.034
91.9922	0	0.032	0.041
92.041	0.001	0.036	0.037
92.0898	0.002	0.044	0.037
92.1387	0.001	0.028	0.04
92.1875	0.0015	0.034	0.037
92.2363	0.0005	0.03	0.042
92.2852	0.0025	0.045	0.033
92.334	0.001	0.033	0.038
92.3828	0.0015	0.028	0.037
92.4316	0.0015	0.037	0.033
92.4805	0.0005	0.04	0.033
92.5293	0	0.026	0.04
92.5781	0.003	0.038	0.044
92.627	0.0015	0.031	0.032
92.6758	0.0005	0.029	0.041
92.7246	0.0005	0.035	0.034
92.7734	0.001	0.038	0.032
92.8223	0.0015	0.028	0.029
92.8711	0.002	0.035	0.035
92.9199	0.001	0.025	0.042
92.9688	0	0.035	0.033
93.0176	0.0005	0.026	0.027
93.0664	0.0005	0.038	0.032
93.1152	0.0005	0.04	0.041
93.1641	0.0005	0.037	0.042
93.2129	0.002	0.03	0.027
93.2617	0.002	0.028	0.032
93.3105	0.003	0.035	0.04
93.3594	0.003	0.026	0.039
93.4082	0.0015	0.033	0.044
93.457	0.0015	0.041	0.039
93.5059	0.0015	0.039	0.042
93.5547	0.0015	0.025	0.037
93.6035	0.003	0.038	0.04
93.6523	0.0015	0.041	0.041
93.7012	0.0005	0.034	0.039
93.75	0.0015	0.042	0.037
93.7988	0.0025	0.036	0.038
93.8477	0.002	0.03	0.042
93.8965	0	0.037	0.03
93.9453	0.001	0.033	0.046
93.9941	0.002	0.033	0.042
94.043	0.0015	0.032	0.037
94.0918	0.001	0.032	0.036
94.1406	0.0015	0.033	0.029
94.1895	0.002	0.038	0.039
94.2383	0.0005	0.025	0.025
94.2871	0.0005	0.038	0.037
94.3359	0.001	0.028	0.026
94.3848	0.002	0.031	0.038
94.4336	0.001	0.033	0.037
94.4824	0.0005	0.04	0.035
94.5313	0.0005	0.027	0.035
94.5801	0.001	0.043	0.034
94.6289	0.0005	0.038	0.03
94.6777	0.0015	0.034	0.034
94.7266	0.0015	0.024	0.046
94.7754	0.0015	0.036	0.038
94.8242	0.0005	0.023	0.039
94.873	0.0015	0.034	0.04
94.9219	0.0005	0.034	0.037
94.9707	0.001	0.028	0.03
95.0195	0.0015	0.031	0.044
95.0684	0.001	0.031	0.038
95.1172	0.002	0.035	0.038
95.166	0.0005	0.046	0.035
95.2148	0.0015	0.032	0.031
95.2637	0.0015	0.032	0.029
95.3125	0.001	0.031	0.021
95.3613	0.001	0.03	0.043
95.4102	0.0015	0.027	0.037
95.459	0.0025	0.028	0.033
95.5078	0.0005	0.034	0.026
95.5566	0.001	0.029	0.03
95.6055	0.0005	0.026	0.038
95.6543	0.0015	0.036	0.031
95.7031	0	0.038	0.029
95.752	0.0005	0.029	0.038
95.8008	0.0015	0.028	0.036
95.8496	0.0015	0.031	0.039
95.8984	0.0005	0.03	0.034
95.9473	0.0015	0.031	0.036
95.9961	0.002	0.036	0.025
96.0449	0.0005	0.031	0.033
96.0938	0.0005	0.035	0.021
96.1426	0.0015	0.024	0.039
96.1914	0.001	0.033	0.032
96.2402	0.0015	0.035	0.039
96.2891	0.001	0.028	0.028
96.3379	0.0015	0.034	0.033
96.3867	0.001	0.027	0.04
96.4355	0.0005	0.026	0.036
96.4844	0.002	0.026	0.036
96.5332	0.0015	0.033	0.042
96.582	0.002	0.021	0.035
96.6309	0.0015	0.032	0.02
96.6797	0.001	0.039	0.03
96.7285	0.002	0.041	0.048
96.7773	0.0005	0.028	0.034
96.8262	0.001	0.025	0.032
96.875	0	0.02	0.028
96.9238	0.0025	0.027	0.037
96.9727	0.002	0.023	0.033
97.0215	0	0.035	0.03
97.0703	0.0015	0.036	0.028
97.1191	0.001	0.026	0.044
97.168	0	0.025	0.032
97.2168	0.001	0.032	0.026
97.2656	0	0.043	0.042
97.3145	0	0.029	0.034
97.3633	0.004	0.019	0.031
97.4121	0.0015	0.027	0.041
97.4609	0	0.031	0.026
97.5098	0.0005	0.026	0.037
97.5586	0.0005	0.03	0.044
[truncated: 2,097 more rows]

## Sheet: 2b
Time (μs)	h-BNCO:mCBP	h-BNCO:PIC-TRZ2	h-BNCO:4CzIPN:PIC-TRZ2
0	0.000343721	0.0001	0
0.02441	0.000343721	0.0001	0
0.04883	0.000114574	0	0.0001
0.07324	0.000114574	0	0
0.09766	0.000229148	0	0.0003
0.12207	0.000229148	0	0
0.14648	0	0.0003	0
0.1709	0	0	0.0003
0.19531	0.000114574	0	0
0.21973	0.000114574	0.0001	0.0001
0.24414	0.000114574	0.0001	0.0001
0.26855	0.000229148	0	0.0001
0.29297	0.000114574	0.0001	0.0002
0.31738	0.000229148	0	0.0002
0.3418	0	0	0.0001
0.36621	0	0	0.0002
0.39063	0.000343721	0	0.0001
0.41504	0.000114574	0	0.0001
0.43945	0.000229148	0	0.0002
0.46387	0.000229148	0.0002	0
0.48828	0.000229148	0	0.0002
0.5127	0	0	0.0001
0.53711	0	0	0.0001
0.56152	0	0	0.0001
0.58594	0.000229148	0	0.0003
0.61035	0	0	0
0.63477	0.000229148	0	0
0.65918	0.000229148	0.0002	0.0001
0.68359	0.000114574	0.0001	0.0001
0.70801	0.000343721	0	0
0.73242	0	0.0001	0.0001
0.75684	0.000114574	0	0
0.78125	0.000229148	0.0002	0
0.80566	0.000343721	0	0.0002
0.83008	0.000343721	0.0001	0
0.85449	0	0.0001	0.0001
0.87891	0.000114574	0	0
0.90332	0.000343721	0.0002	0
0.92773	0.000114574	0	0
0.95215	0.000229148	0.0001	0
0.97656	0	0.0001	0.0004
1.00098	0.000114574	0	0.0001
1.02539	0	0	0
1.0498	0.000114574	0	0
1.07422	0.000114574	0.0002	0.0002
1.09863	0.000343721	0.0001	0.0002
1.12305	0.000114574	0.0001	0
1.14746	0.000114574	0.0001	0.0001
1.17188	0.000114574	0.0001	0.0001
1.19629	0.000229148	0	0
1.2207	0	0.0001	0
1.24512	0	0	0.0001
1.26953	0.000114574	0	0
1.29395	0.000458295	0	0.0001
1.31836	0.000114574	0.0001	0
1.34277	0.000229148	0	0
1.36719	0	0.0001	0.0001
1.3916	0.000229148	0	0.0001
1.41602	0	0.0001	0.0001
1.44043	0.000114574	0.0001	0
1.46484	0	0	0
1.48926	0	0	0.0002
1.51367	0.000229148	0.0002	0.0001
1.53809	0	0	0.0001
1.5625	0	0.0002	0
1.58691	0.000114574	0	0
1.61133	0	0	0.0001
1.63574	0.000229148	0.0001	0
1.66016	0.000343721	0.0001	0.0001
1.68457	0.000229148	0	0.0001
1.70898	0	0	0
1.7334	0	0.0001	0.0001
1.75781	0.000343721	0.0001	0.0003
1.78223	0.000229148	0.0001	0.0001
1.80664	0	0	0
1.83105	0	0.0001	0.0001
1.85547	0.000114574	0	0
1.87988	0	0.0002	0.0002
1.9043	0	0	0.0002
1.92871	0.000114574	0	0.0001
1.95313	0.000114574	0	0.0001
1.97754	0	0.0001	0
2.00195	0.000114574	0	0
2.02637	0	0	0.0002
2.05078	0.000229148	0.0001	0.0002
2.0752	0.000114574	0.0001	0
2.09961	0.000114574	0	0.0002
2.12402	0.000114574	0.0003	0.0002
2.14844	0	0.0001	0.0001
2.17285	0.000114574	0	0
2.19727	0.000114574	0.0001	0.0004
2.22168	0.000114574	0	0
2.24609	0.000114574	0.0001	0.0001
2.27051	0.000114574	0.0001	0
2.29492	0.000343721	0.0001	0.0001
2.31934	0.000114574	0	0.0003
2.34375	0	0	0.0001
2.36816	0.000229148	0	0.0001
2.39258	0.000114574	0	0
2.41699	0.000114574	0	0.0001
2.44141	0.000229148	0	0
2.46582	0	0	0
2.49023	0.000114574	0	0
2.51465	0.000229148	0.0001	0.0002
2.53906	0	0.0001	0.0002
2.56348	0	0.0002	0
2.58789	0.000114574	0	0
2.6123	0.000343721	0.0001	0.0001
2.63672	0.000114574	0.0001	0.0001
2.66113	0.000458295	0.0001	0.0001
2.68555	0	0.0001	0
2.70996	0	0	0.0002
2.73438	0.000114574	0.0001	0.0003
2.75879	0.000114574	0.0001	0.0002
2.7832	0	0.0001	0.0001
2.80762	0.000114574	0	0
2.83203	0.000229148	0.0002	0.0002
2.85645	0.000114574	0	0.0001
2.88086	0.000114574	0.0002	0.0001
2.90527	0.000229148	0.0001	0
2.92969	0	0.0001	0.0001
2.9541	0.000114574	0.0001	0.0002
2.97852	0.000229148	0.0002	0.0003
3.00293	0.000114574	0.0001	0.0001
3.02734	0.000114574	0	0.0001
3.05176	0.000229148	0.0001	0.0001
3.07617	0.000229148	0	0.0003
3.10059	0.000229148	0	0.0002
3.125	0	0	0.0001
3.14941	0	0	0.0001
3.17383	0.000114574	0	0.0001
3.19824	0	0.0001	0
3.22266	0	0.0001	0.0001
3.24707	0	0	0.0001
3.27148	0.000114574	0.0001	0.0002
3.2959	0	0	0.0004
3.32031	0.000229148	0.0002	0.0004
3.34473	0.000229148	0.0002	0.0008
3.36914	0.000114574	0.0004	0.0013
3.39355	0	0.0006	0.0028
3.41797	0.000343721	0.0007	0.0028
3.44238	0.000802016	0.0007	0.005
3.4668	0.00264	0.0021	0.0074
3.49121	0.00412	0.0028	0.0124
3.51563	0.00699	0.0074	0.0194
3.54004	0.01203	0.0129	0.0289
3.56445	0.02418	0.0191	0.0509
3.58887	0.06703	0.0331	0.0882
3.61328	0.13543	0.0659	0.1599
3.6377	0.21448	0.1778	0.249
3.66211	0.31622	0.3467	0.367
3.68652	0.42427	0.5312	0.5205
3.71094	0.54216	0.6098	0.6736
3.73535	0.65995	0.6411	0.7799
3.75977	0.78002	0.6895	0.8314
3.78418	0.93962	0.8255	0.9178
3.80859	1	0.9669	0.9468
3.83301	0.94718	1	0.9944
3.85742	0.88061	0.9768	1
3.88184	0.75527	0.9096	0.97
3.90625	0.56622	0.7488	0.8926
3.93066	0.38061	0.5655	0.7792
3.95508	0.2492	0.3761	0.6268
3.97949	0.13737	0.2287	0.4775
4.00391	0.07126	0.1378	0.3335
4.02832	0.044	0.0964	0.2452
4.05273	0.0236	0.0692	0.1871
4.07715	0.01776	0.0542	0.1391
4.10156	0.01203	0.0437	0.1173
4.12598	0.00974	0.0342	0.098
4.15039	0.00859	0.0295	0.0855
4.1748	0.00791	0.0272	0.0739
4.19922	0.00928	0.0258	0.0677
4.22363	0.00894	0.022	0.0553
4.24805	0.00836	0.0214	0.0608
4.27246	0.00745	0.0215	0.0534
4.29688	0.00665	0.0201	0.0497
4.32129	0.00756	0.0183	0.0419
4.3457	0.00733	0.0186	0.0408
4.37012	0.00768	0.0192	0.0412
4.39453	0.00596	0.0165	0.0376
4.41895	0.00871	0.0171	0.0407
4.44336	0.00676	0.0152	0.0361
4.46777	0.00768	0.0151	0.0351
4.49219	0.00745	0.0181	0.0294
4.5166	0.0071	0.0167	0.0328
4.54102	0.0063	0.0143	0.0318
4.56543	0.0047	0.0138	0.0308
4.58984	0.00504	0.0152	0.0279
4.61426	0.00619	0.0123	0.0283
4.63867	0.00676	0.0129	0.0253
4.66309	0.00584	0.0148	0.0287
4.6875	0.00676	0.0152	0.0244
4.71191	0.00447	0.0119	0.0227
4.73633	0.00435	0.0136	0.0231
4.76074	0.0071	0.012	0.0243
4.78516	0.00504	0.0114	0.0244
4.80957	0.0055	0.0123	0.0216
4.83398	0.00607	0.011	0.0212
4.8584	0.00699	0.0118	0.0221
4.88281	0.00504	0.0121	0.0205
4.90723	0.00538	0.0112	0.019
4.93164	0.00561	0.0106	0.0222
4.95605	0.00424	0.011	0.017
4.98047	0.00424	0.0108	0.0188
5.00488	0.00573	0.0112	0.0185
5.0293	0.00665	0.0089	0.0165
5.05371	0.00516	0.0095	0.0188
5.07813	0.0047	0.009	0.0188
5.10254	0.00538	0.0082	0.0172
5.12695	0.00561	0.0107	0.0166
5.15137	0.00424	0.0083	0.016
5.17578	0.00401	0.008	0.013
5.2002	0.00435	0.0073	0.016
5.22461	0.00355	0.0083	0.0151
5.24902	0.00378	0.0087	0.0136
5.27344	0.00458	0.009	0.0132
5.29785	0.00309	0.007	0.0162
5.32227	0.00493	0.0088	0.0143
5.34668	0.00401	0.0092	0.0137
5.37109	0.00332	0.0076	0.014
5.39551	0.0039	0.0078	0.0142
5.41992	0.00435	0.0085	0.0144
5.44434	0.00298	0.0082	0.0145
5.46875	0.00321	0.0075	0.0154
5.49316	0.00252	0.008	0.0122
5.51758	0.00412	0.0072	0.0132
5.54199	0.00355	0.0074	0.013
5.56641	0.00344	0.0071	0.0118
5.59082	0.00424	0.0078	0.011
5.61523	0.00424	0.0063	0.0103
5.63965	0.00344	0.0084	0.0126
5.66406	0.00412	0.0071	0.0099
5.68848	0.00367	0.0076	0.0114
5.71289	0.00355	0.0074	0.0096
5.7373	0.00206	0.0053	0.0109
5.76172	0.0039	0.0058	0.0124
5.78613	0.00367	0.0076	0.0128
5.81055	0.00493	0.006	0.011
5.83496	0.00286	0.0074	0.0099
5.85938	0.00241	0.0063	0.0108
5.88379	0.00401	0.0052	0.0109
5.9082	0.00229	0.0069	0.0089
5.93262	0.00367	0.0069	0.01
5.95703	0.00286	0.0054	0.0089
5.98145	0.00321	0.0056	0.0104
6.00586	0.00298	0.0055	0.0118
6.03027	0.00252	0.0053	0.0084
6.05469	0.00218	0.005	0.0102
6.0791	0.00344	0.0066	0.0083
6.10352	0.00355	0.0047	0.009
6.12793	0.00206	0.0045	0.0109
6.15234	0.00286	0.0051	0.0093
6.17676	0.0047	0.0055	0.011
6.20117	0.00264	0.0051	0.0077
6.22559	0.00229	0.0043	0.0094
6.25	0.00355	0.0068	0.0101
6.27441	0.00275	0.0048	0.0089
6.29883	0.00252	0.0041	0.0095
6.32324	0.00275	0.0053	0.007
6.34766	0.00355	0.0049	0.0072
6.37207	0.00264	0.0052	0.0091
6.39648	0.00332	0.0058	0.0078
6.4209	0.00252	0.0051	0.0084
6.44531	0.00355	0.005	0.0087
6.46973	0.00286	0.0046	0.008
6.49414	0.00252	0.0047	0.009
6.51855	0.00195	0.005	0.0071
6.54297	0.00195	0.0044	0.0079
6.56738	0.0016	0.0038	0.0081
6.5918	0.00229	0.005	0.0075
6.61621	0.00241	0.0051	0.0075
6.64063	0.00241	0.004	0.0082
6.66504	0.00264	0.0057	0.0063
6.68945	0.00229	0.0051	0.0069
6.71387	0.00229	0.003	0.0065
6.73828	0.00241	0.0042	0.0078
6.7627	0.00206	0.004	0.0066
6.78711	0.00252	0.0042	0.0069
6.81152	0.00241	0.0049	0.0061
6.83594	0.00183	0.0035	0.0092
6.86035	0.0016	0.0033	0.0068
6.88477	0.0016	0.0043	0.0066
6.90918	0.00091659	0.0045	0.008
6.93359	0.00241	0.004	0.0071
6.95801	0.00126	0.0039	0.008
6.98242	0.00229	0.0039	0.0068
7.00684	0.00275	0.0038	0.0069
7.03125	0.00229	0.0034	0.0069
7.05566	0.00275	0.0035	0.0075
7.08008	0.00172	0.0033	0.0059
7.10449	0.00218	0.0041	0.0084
7.12891	0.00286	0.0038	0.0067
7.15332	0.00275	0.0044	0.0068
7.17773	0.00229	0.0035	0.0058
7.20215	0.00229	0.0042	0.006
7.22656	0.00195	0.0042	0.0068
7.25098	0.00183	0.0027	0.0062
7.27539	0.00137	0.0036	0.005
7.2998	0.00218	0.003	0.0065
7.32422	0.00275	0.0044	0.0064
7.34863	0.00206	0.0033	0.005
7.37305	0.00149	0.0036	0.0059
7.39746	0.00149	0.0034	0.0055
7.42188	0.00206	0.004	0.0052
7.44629	0.00252	0.0026	0.0062
7.4707	0.0016	0.0038	0.006
7.49512	0.00183	0.0036	0.0039
7.51953	0.00115	0.0036	0.006
7.54395	0.00195	0.0024	0.0061
7.56836	0.00183	0.0034	0.005
7.59277	0.00195	0.0035	0.0054
7.61719	0.00172	0.0019	0.0049
7.6416	0.00183	0.0021	0.0049
7.66602	0.00137	0.004	0.0056
7.69043	0.00172	0.0028	0.0057
7.71484	0.00206	0.0035	0.0053
7.73926	0.00172	0.0032	0.0055
7.76367	0.00126	0.0025	0.0045
7.78809	0.00252	0.0033	0.0064
7.8125	0.00183	0.0033	0.0053
7.83691	0.0016	0.0028	0.0038
7.86133	0.00195	0.0024	0.004
7.88574	0.00126	0.0022	0.006
7.91016	0.00172	0.0022	0.0049
7.93457	0.00172	0.0026	0.0043
7.95898	0.00183	0.0021	0.0048
7.9834	0.00126	0.0034	0.0044
8.00781	0.00172	0.0031	0.0033
8.03223	0.00149	0.0025	0.0042
8.05664	0.0016	0.0027	0.0047
8.08105	0.00172	0.0017	0.0039
8.10547	0.00126	0.0033	0.0047
8.12988	0.00206	0.0034	0.004
8.1543	0.00229	0.0031	0.0035
8.17871	0.0016	0.0025	0.005
8.20313	0.00195	0.0037	0.0044
8.22754	0.00137	0.0031	0.005
8.25195	0.00183	0.003	0.0047
8.27637	0.00115	0.0021	0.0047
8.30078	0.00195	0.0031	0.0047
8.3252	0.00103	0.0024	0.0045
8.34961	0.00115	0.0025	0.0046
8.37402	0.00241	0.0023	0.0051
8.39844	0.00206	0.0028	0.0037
8.42285	0.00126	0.0025	0.005
8.44727	0.00115	0.0027	0.005
8.47168	0.00183	0.0028	0.0048
8.49609	0.00172	0.0031	0.0044
8.52051	0.0016	0.0028	0.0046
8.54492	0.00103	0.0027	0.0044
8.56934	0.00206	0.0028	0.0049
8.59375	0.00115	0.003	0.0038
8.61816	0.00149	0.0022	0.0037
8.64258	0.00115	0.0026	0.0045
8.66699	0.0016	0.003	0.0044
8.69141	0.00137	0.0025	0.0047
8.71582	0.00172	0.0029	0.0041
8.74023	0.00115	0.003	0.0043
8.76465	0.00218	0.0025	0.0046
8.78906	0.00137	0.0028	0.0031
8.81348	0.0016	0.0018	0.0034
8.83789	0.00103	0.0014	0.0028
8.8623	0.00137	0.0023	0.0036
8.88672	0.00137	0.0026	0.0036
8.91113	0.00091659	0.0026	0.0034
8.93555	0.00115	0.0011	0.0032
8.95996	0.00103	0.0027	0.004
8.98438	0.00115	0.0025	0.0044
9.00879	0.000687443	0.0014	0.0033
9.0332	0.00103	0.0025	0.0042
9.05762	0.00149	0.0027	0.0027
9.08203	0.00115	0.0025	0.0036
9.10645	0.00241	0.0021	0.0037
9.13086	0.0016	0.0026	0.0036
9.15527	0.00149	0.0026	0.0034
9.17969	0.00126	0.0028	0.0033
9.2041	0.00137	0.0021	0.0029
9.22852	0.00229	0.0021	0.0042
9.25293	0.00172	0.0022	0.0041
9.27734	0.0016	0.0026	0.0034
9.30176	0.00183	0.0025	0.0038
9.32617	0.000802016	0.0021	0.0036
9.35059	0.00103	0.0019	0.0038
9.375	0.0016	0.0021	0.0039
9.39941	0.00149	0.0025	0.0028
9.42383	0.00149	0.0023	0.0027
9.44824	0.00126	0.0022	0.0042
9.47266	0.00137	0.0018	0.003
9.49707	0.00103	0.0024	0.0038
9.52148	0.00126	0.0031	0.0039
9.5459	0.00137	0.0024	0.0026
9.57031	0.00183	0.0022	0.003
9.59473	0.000802016	0.0027	0.0034
9.61914	0.00126	0.0025	0.0029
9.64355	0.00183	0.0027	0.0028
9.66797	0.00137	0.0019	0.0036
9.69238	0.00137	0.0019	0.003
9.7168	0.00172	0.0027	0.0023
9.74121	0.00149	0.0026	0.0031
9.76563	0.00195	0.0018	0.0041
9.79004	0.00126	0.0022	0.0031
9.81445	0.0016	0.0029	0.0033
9.83887	0.00149	0.0026	0.0032
9.86328	0.00137	0.0025	0.0021
9.8877	0.00115	0.0021	0.0031
9.91211	0.0016	0.0016	0.0033
9.93652	0.000687443	0.0014	0.0031
9.96094	0.00172	0.0018	0.0032
9.98535	0.00218	0.003	0.0027
10.0098	0.000687443	0.0023	0.003
10.0342	0.00137	0.0019	0.0028
10.0586	0.00091659	0.0014	0.0026
10.083	0.00091659	0.003	0.003
10.1074	0.000572869	0.0019	0.0023
10.1318	0.00115	0.0025	0.0037
10.1563	0.00103	0.0024	0.004
10.1807	0.00115	0.0019	0.0033
10.2051	0.00115	0.0018	0.0037
10.2295	0.00183	0.0019	0.003
10.2539	0.000802016	0.0024	0.0018
10.2783	0.000687443	0.0015	0.0026
10.3027	0.00103	0.0018	0.0031
10.3271	0.00115	0.0019	0.0039
10.3516	0.00103	0.0017	0.003
10.376	0.00149	0.0022	0.0034
10.4004	0.00103	0.0014	0.0029
10.4248	0.00137	0.0018	0.0027
10.4492	0.00126	0.0025	0.0029
10.4736	0.00126	0.0016	0.0031
10.498	0.00149	0.0018	0.0032
10.5225	0.000687443	0.0015	0.003
10.5469	0.000802016	0.0021	0.0027
10.5713	0.0016	0.0025	0.0025
10.5957	0.00103	0.0011	0.0024
10.6201	0.00137	0.0016	0.0032
10.6445	0.00137	0.0021	0.0025
10.6689	0.00103	0.0028	0.0024
10.6934	0.00115	0.0024	0.0025
10.7178	0.00091659	0.0018	0.0022
10.7422	0.000687443	0.0012	0.0023
10.7666	0.000572869	0.0017	0.0037
10.791	0.000802016	0.0017	0.003
10.8154	0.00091659	0.0017	0.0015
10.8398	0.00149	0.0013	0.0021
10.8643	0.000343721	0.0016	0.0021
10.8887	0.000802016	0.0027	0.0026
10.9131	0.000343721	0.0014	0.0029
10.9375	0.000802016	0.0023	0.0032
10.9619	0.00115	0.0015	0.0033
10.9863	0.000802016	0.0023	0.0028
11.0107	0.00115	0.002	0.0021
11.0352	0.00126	0.0012	0.0021
11.0596	0.00149	0.0022	0.0034
11.084	0.00137	0.0018	0.0018
11.1084	0.00103	0.0017	0.0027
11.1328	0.00103	0.0016	0.0024
11.1572	0.000687443	0.0018	0.0029
11.1816	0.000802016	0.0022	0.0026
11.2061	0.000802016	0.0019	0.002
11.2305	0.000802016	0.0016	0.0027
11.2549	0.000802016	0.0013	0.0034
11.2793	0.00091659	0.0023	0.0019
11.3037	0.000687443	0.0009	0.0028
11.3281	0.000687443	0.0019	0.0027
11.3525	0.00137	0.0017	0.003
11.377	0.000458295	0.0018	0.0023
11.4014	0.00183	0.0022	0.0024
11.4258	0.00091659	0.0021	0.0027
11.4502	0.00126	0.0024	0.0028
11.4746	0.00103	0.001	0.0025
11.499	0.000687443	0.0013	0.0026
11.5234	0.00115	0.002	0.0024
11.5479	0.00137	0.0018	0.0028
11.5723	0.00126	0.0019	0.0021
11.5967	0.00103	0.0022	0.0021
11.6211	0.000802016	0.0019	0.0017
11.6455	0.00115	0.002	0.0022
11.6699	0.000343721	0.0015	0.0018
11.6943	0.00115	0.0018	0.002
11.7188	0.00115	0.0014	0.0024
11.7432	0.00091659	0.0014	0.0023
11.7676	0.00103	0.0009	0.0025
11.792	0.00137	0.0014	0.0019
11.8164	0.000687443	0.0018	0.0022
11.8408	0.000458295	0.0015	0.0029
11.8652	0.000687443	0.0013	0.0018
11.8896	0.00115	0.0018	0.002
11.9141	0.00115	0.0015	0.0017
11.9385	0.000458295	0.0012	0.0024
11.9629	0.000687443	0.0018	0.0021
11.9873	0.000687443	0.0022	0.002
12.0117	0.000687443	0.001	0.002
12.0361	0.00103	0.0016	0.0024
12.0605	0.00115	0.0013	0.0021
12.085	0.00115	0.0021	0.0019
12.1094	0.000802016	0.0017	0.0023
12.1338	0.000572869	0.0016	0.0028
12.1582	0.000572869	0.0022	0.0015
12.1826	0.000572869	0.0017	0.0018
12.207	0.000802016	0.0015	0.0009
12.2314	0.000802016	0.0015	0.0022
12.2559	0.00103	0.0015	0.0017
12.2803	0.00091659	0.0022	0.0018
12.3047	0.00115	0.0018	0.0018
12.3291	0.000687443	0.0013	0.002
12.3535	0.00091659	0.0016	0.0027
12.3779	0.000802016	0.0015	0.0015
12.4023	0.000572869	0.0015	0.0024
12.4268	0.00115	0.0015	0.0025
12.4512	0.000572869	0.0009	0.0016
12.4756	0.00091659	0.0018	0.0019
12.5	0.000802016	0.002	0.0017
12.5244	0.00091659	0.0017	0.0016
12.5488	0.000229148	0.0013	0.0024
12.5732	0.0016	0.0016	0.0025
12.5977	0.000802016	0.002	0.0024
12.6221	0.00103	0.0021	0.0017
12.6465	0.00115	0.0014	0.0016
12.6709	0.000572869	0.0009	0.0026
12.6953	0.000687443	0.0012	0.0015
12.7197	0.000572869	0.0015	0.0016
12.7441	0.00091659	0.0015	0.0022
12.7686	0.000802016	0.0013	0.0027
12.793	0.000458295	0.0016	0.0019
12.8174	0.000343721	0.0012	0.0012
12.8418	0.000687443	0.0014	0.0021
12.8662	0.00103	0.0018	0.0024
12.8906	0.000572869	0.0019	0.0013
12.915	0.000343721	0.0016	0.0018
12.9395	0.000572869	0.0014	0.0025
12.9639	0.00091659	0.0013	0.0018
12.9883	0.00137	0.0017	0.0014
13.0127	0.000687443	0.0017	0.0015
13.0371	0.000572869	0.0009	0.0023
13.0615	0.000802016	0.0017	0.0014
13.0859	0.00091659	0.0007	0.0018
13.1104	0.000687443	0.0012	0.0017
13.1348	0.00115	0.0006	0.0018
13.1592	0.00103	0.0012	0.0015
13.1836	0.00091659	0.0021	0.0019
13.208	0.00115	0.0013	0.0023
13.2324	0.000458295	0.0017	0.0014
13.2568	0.00137	0.0015	0.0019
13.2813	0.0016	0.0012	0.0014
13.3057	0.000687443	0.0013	0.0016
13.3301	0.00115	0.0014	0.0016
13.3545	0.000687443	0.0017	0.0013
13.3789	0.000572869	0.0011	0.0013
13.4033	0.000687443	0.0018	0.0018
13.4277	0.000687443	0.0013	0.0013
13.4521	0.00103	0.0011	0.0009
13.4766	0.000572869	0.0015	0.0021
13.501	0.000572869	0.0016	0.0019
13.5254	0.000802016	0.0011	0.0023
13.5498	0.00115	0.0025	0.0009
13.5742	0.000572869	0.0015	0.0011
13.5986	0.00091659	0.0027	0.0021
13.623	0.00103	0.0012	0.0015
13.6475	0.00103	0.0015	0.0011
13.6719	0.00103	0.0018	0.0014
13.6963	0.000687443	0.0014	0.0013
13.7207	0.000802016	0.0014	0.0011
13.7451	0.000229148	0.0017	0.001
13.7695	0.000572869	0.0015	0.0019
13.7939	0.000802016	0.0017	0.0017
13.8184	0.00126	0.0014	0.0018
13.8428	0.000229148	0.001	0.0015
13.8672	0.000572869	0.001	0.0013
13.8916	0.000687443	0.001	0.0018
13.916	0.000458295	0.0008	0.0017
13.9404	0.000687443	0.0014	0.0018
13.9648	0.000687443	0.0016	0.0014
13.9893	0.00103	0.0011	0.0011
14.0137	0.000687443	0.0011	0.0027
14.0381	0.00115	0.0012	0.0016
14.0625	0.000802016	0.0014	0.0016
14.0869	0.000458295	0.0021	0.0012
14.1113	0.000343721	0.0008	0.001
14.1357	0.000687443	0.0016	0.0018
14.1602	0.000572869	0.0015	0.0017
14.1846	0.000687443	0.0021	0.0019
14.209	0.000572869	0.0012	0.0015
14.2334	0.000802016	0.0011	0.0023
14.2578	0.00103	0.0021	0.0015
14.2822	0.000572869	0.0015	0.002
14.3066	0.00115	0.0018	0.0012
14.3311	0.000572869	0.0012	0.0012
14.3555	0.000229148	0.0009	0.0008
14.3799	0.00091659	0.0019	0.0013
14.4043	0.000343721	0.0012	0.0019
14.4287	0.000687443	0.0015	0.0018
14.4531	0.000229148	0.0019	0.0016
14.4775	0.000458295	0.0008	0.0018
14.502	0.000343721	0.0005	0.0018
14.5264	0.000802016	0.0016	0.0009
14.5508	0.00091659	0.0015	0.0019
14.5752	0.000343721	0.0006	0.0012
14.5996	0.00115	0.0015	0.0017
14.624	0.00091659	0.0008	0.0016
14.6484	0.00103	0.0009	0.0023
14.6729	0.000572869	0.0013	0.0022
14.6973	0.000687443	0.0014	0.0015
14.7217	0.000229148	0.0013	0.0008
14.7461	0.000572869	0.0011	0.0015
14.7705	0.000572869	0.001	0.0018
14.7949	0.000343721	0.0011	0.0014
14.8193	0.000343721	0.0007	0.0013
14.8438	0.00091659	0.0011	0.0009
14.8682	0.00126	0.0007	0.0019
14.8926	0.000802016	0.0009	0.001
14.917	0.00091659	0.0014	0.0018
14.9414	0.000572869	0.0014	0.0015
14.9658	0.000572869	0.0022	0.001
14.9902	0.000458295	0.0011	0.002
15.0146	0.000802016	0.0007	0.0014
15.0391	0.000687443	0.0013	0.0012
15.0635	0.000458295	0.0017	0.0023
15.0879	0.000802016	0.0009	0.0017
15.1123	0.000343721	0.0014	0.0018
15.1367	0.000343721	0.0011	0.001
15.1611	0.00126	0.001	0.0008
15.1855	0.000458295	0.0009	0.0017
15.21	0.00126	0.0008	0.0013
15.2344	0.000572869	0.0014	0.0015
15.2588	0.000572869	0.0013	0.0016
15.2832	0.000343721	0.0007	0.0013
15.3076	0.00126	0.0008	0.0012
15.332	0.000229148	0.0006	0.0014
15.3564	0.000114574	0.0018	0.0013
15.3809	0.000802016	0.0006	0.0015
15.4053	0.000458295	0.0005	0.0009
15.4297	0.000572869	0.0014	0.0012
15.4541	0.000343721	0.0009	0.0013
15.4785	0.00091659	0.0009	0.0013
15.5029	0.000229148	0.0017	0.0014
15.5273	0.000343721	0.0005	0.0017
15.5518	0.000114574	0.001	0.0017
15.5762	0.00091659	0.0014	0.0008
15.6006	0.000572869	0.0011	0.001
15.625	0.000802016	0.0006	0.0016
15.6494	0.000572869	0.0013	0.0019
15.6738	0.000802016	0.0009	0.0015
15.6982	0.000572869	0.001	0.0014
15.7227	0.000687443	0.0013	0.0012
15.7471	0.000572869	0.0013	0.0007
15.7715	0.000343721	0.0012	0.0018
15.7959	0.00103	0.0016	0.0011
15.8203	0.000572869	0.0008	0.0009
15.8447	0.000687443	0.0014	0.0016
15.8691	0.000572869	0.0011	0.0017
15.8936	0.000572869	0.0013	0.0011
15.918	0.000802016	0.0008	0.0014
15.9424	0.000572869	0.0013	0.0012
15.9668	0.000687443	0.0017	0.0011
15.9912	0.00091659	0.0014	0.0019
16.0156	0.000229148	0.0012	0.001
16.04	0.00103	0.0006	0.0012
16.0645	0.000458295	0.0019	0.001
16.0889	0.000687443	0.0004	0.0009
16.1133	0.000229148	0.0014	0.0013
16.1377	0.000802016	0.0015	0.0015
16.1621	0.000343721	0.001	0.0008
16.1865	0.000802016	0.0007	0.0013
16.2109	0.000687443	0.0013	0.001
16.2354	0.00091659	0.0013	0.0011
16.2598	0.000572869	0.0012	0.0009
16.2842	0.000572869	0.0013	0.0013
16.3086	0.000458295	0.0013	0.0015
16.333	0.000458295	0.0011	0.002
16.3574	0.000458295	0.0008	0.001
16.3818	0.00091659	0.0021	0.002
16.4063	0.000458295	0.0013	0.0012
16.4307	0.000229148	0.0011	0.0021
16.4551	0.000802016	0.0017	0.001
16.4795	0.000229148	0.0013	0.0009
16.5039	0.000572869	0.0013	0.001
16.5283	0.000343721	0.0009	0.0012
16.5527	0.00091659	0.001	0.0007
16.5771	0.000229148	0.0008	0.0013
16.6016	0.000458295	0.0008	0.0013
16.626	0.000458295	0.0014	0.0018
16.6504	0.000458295	0.001	0.0015
16.6748	0.000458295	0.001	0.0015
16.6992	0.000458295	0.0012	0.0016
16.7236	0.000458295	0.0007	0.0017
16.748	0.00091659	0.0011	0.001
16.7725	0.000343721	0.001	0.0008
16.7969	0.000343721	0.0013	0.0008
16.8213	0.00115	0.001	0.0018
16.8457	0.000687443	0.001	0.0008
16.8701	0.000572869	0.0013	0.0012
16.8945	0.000458295	0.0007	0.0016
16.9189	0.00091659	0.0018	0.0012
16.9434	0.000343721	0.0018	0.0021
16.9678	0.000687443	0.001	0.0011
16.9922	0.000572869	0.0012	0.0004
17.0166	0.000687443	0.0017	0.001
17.041	0.000343721	0.0007	0.0008
17.0654	0.000572869	0.0004	0.0006
17.0898	0.000572869	0.0011	0.0009
17.1143	0.000687443	0.0012	0.0013
17.1387	0.000687443	0.0006	0.0013
17.1631	0.00115	0.0006	0.0013
17.1875	0.000343721	0.0009	0.0004
17.2119	0.00091659	0.0012	0.0007
17.2363	0.000802016	0.0008	0.0006
17.2607	0.00126	0.0006	0.0014
17.2852	0.000572869	0.001	0.0006
17.3096	0.000687443	0.0012	0.0011
17.334	0.000343721	0.0012	0.0016
17.3584	0.000802016	0.0009	0.0005
17.3828	0.000458295	0.0008	0.0009
17.4072	0.000572869	0.0012	0.0007
17.4316	0.00091659	0.0012	0.0011
17.4561	0.000458295	0.0008	0.0004
17.4805	0.000572869	0.0011	0.0008
17.5049	0.000572869	0.0009	0.0009
17.5293	0.000458295	0.001	0.0012
17.5537	0.000687443	0.0007	0.0007
17.5781	0.00091659	0.0009	0.0013
17.6025	0.000458295	0.0012	0.0005
17.627	0.000229148	0.0009	0.0009
17.6514	0.000458295	0.0011	0.0009
17.6758	0.000687443	0.0009	0.0009
17.7002	0.000572869	0.0005	0.0009
17.7246	0.00091659	0.001	0.0012
17.749	0.000572869	0.0006	0.0007
17.7734	0.000572869	0.0004	0.001
17.7979	0.000802016	0.0006	0.0019
17.8223	0.00091659	0.0013	0.0011
17.8467	0.000572869	0.0007	0.0011
17.8711	0.00091659	0.0007	0.001
17.8955	0.000343721	0.0009	0.0015
17.9199	0.000458295	0.0013	0.0008
17.9443	0.000572869	0.0006	0.0014
17.9688	0.000458295	0.001	0.0017
17.9932	0.000343721	0.0013	0.0012
18.0176	0.000458295	0.0007	0.0012
18.042	0.000229148	0.0007	0.0012
18.0664	0.000802016	0.0016	0.0009
18.0908	0.000802016	0.0009	0.001
18.1152	0.000114574	0.0014	0.0005
18.1396	0.000687443	0.0012	0.0012
18.1641	0.000458295	0.0006	0.0016
18.1885	0.000458295	0.0006	0.0014
18.2129	0.000458295	0.0011	0.0012
18.2373	0.000343721	0.0006	0.001
18.2617	0.000802016	0.0007	0.0012
18.2861	0.000802016	0.0009	0.0009
18.3105	0.00103	0.0011	0.0015
18.335	0.000572869	0.0013	0.001
18.3594	0.000343721	0.001	0.0012
18.3838	0.000687443	0.0015	0.0011
18.4082	0.000114574	0.0008	0.0009
18.4326	0.000229148	0.0008	0.0004
18.457	0.000687443	0.0007	0.0008
18.4814	0.000229148	0.0013	0.0015
18.5059	0.000458295	0.001	0.0011
18.5303	0.000343721	0.0008	0.0008
18.5547	0.00115	0.0012	0.0011
18.5791	0.000572869	0.001	0.0013
18.6035	0.000458295	0.0016	0.0012
18.6279	0.00103	0.0009	0.0012
18.6523	0.000458295	0.0009	0.0014
18.6768	0.000458295	0.0008	0.0011
18.7012	0.000343721	0.0011	0.0013
18.7256	0.000572869	0.0011	0.0011
18.75	0.000802016	0.0012	0.0011
18.7744	0.000229148	0.0011	0.0012
18.7988	0.000572869	0.0007	0.0012
18.8232	0.000572869	0.001	0.0006
18.8477	0.000343721	0.0004	0.0007
18.8721	0.000343721	0.0007	0.0007
18.8965	0.000572869	0.0009	0.0005
18.9209	0.000458295	0.0007	0.0012
18.9453	0.000458295	0.0005	0.0007
18.9697	0.000458295	0.0002	0.0006
18.9941	0.000458295	0.0014	0.0012
19.0186	0.000114574	0.0007	0.0009
19.043	0.000229148	0.0009	0.0007
19.0674	0.000458295	0.0008	0.0012
19.0918	0.000229148	0.0006	0.0006
19.1162	0.00091659	0.0009	0.0013
19.1406	0.000458295	0.0016	0.0011
19.165	0.000458295	0.0006	0.0007
19.1895	0.00091659	0.0007	0.0009
19.2139	0.000572869	0.0007	0.0006
19.2383	0.000458295	0.0012	0.001
19.2627	0.000343721	0.0005	0.001
19.2871	0.000229148	0.0008	0.0014
19.3115	0.000458295	0.0006	0.0006
19.3359	0.000458295	0.0007	0.0011
19.3604	0.000572869	0.0006	0.0007
19.3848	0.000458295	0.0006	0.0009
19.4092	0.000343721	0.001	0.0008
19.4336	0.000572869	0.0012	0.0009
19.458	0.000572869	0.0008	0.001
19.4824	0.000572869	0.0012	0.0011
19.5068	0.000572869	0.0012	0.0013
19.5313	0.000229148	0.0012	0.0009
19.5557	0.000687443	0.0017	0.001
19.5801	0.000572869	0.0008	0.0014
19.6045	0.000687443	0.0007	0.0014
19.6289	0.000572869	0.0018	0.0006
19.6533	0.000458295	0.001	0.0007
19.6777	0.000343721	0.0009	0.0011
19.7021	0.000343721	0.0004	0.0005
19.7266	0.000572869	0.0017	0.0002
19.751	0.000343721	0.0008	0.0006
19.7754	0.000572869	0.0008	0.0015
19.7998	0.000229148	0.001	0.0008
19.8242	0.000458295	0.001	0.0011
19.8486	0.000229148	0.0011	0.0004
19.873	0.000458295	0.0005	0.0007
19.8975	0.000687443	0.0005	0.0004
19.9219	0.000229148	0.0007	0.0009
19.9463	0.000687443	0.0013	0.0012
19.9707	0.000687443	0.0012	0.0009
19.9951	0.000114574	0.0006	0.0012
20.0195	0.000572869	0.0006	0.0008
20.0439	0.000572869	0.001	0.0004
20.0684	0.000687443	0.0016	0.0008
20.0928	0.000229148	0.0009	0.0011
20.1172	0.000572869	0.0013	0.0014
20.1416	0.000458295	0.0014	0.0006
20.166	0.000229148	0.0011	0.0009
20.1904	0.000343721	0.0004	0.0006
20.2148	0.000572869	0.0013	0.001
20.2393	0.000343721	0.0009	0.001
20.2637	0.000229148	0.0009	0.0007
20.2881	0.000458295	0.0011	0.0006
20.3125	0.000572869	0.0009	0.001
20.3369	0.000458295	0.0009	0.001
20.3613	0.000572869	0.0009	0.0012
20.3857	0.000687443	0.0009	0.0007
20.4102	0.000572869	0.0004	0.0005
20.4346	0.000572869	0.0008	0.0011
20.459	0.000802016	0.0013	0.0004
20.4834	0.000687443	0.0012	0.0007
20.5078	0.000343721	0.0011	0.0008
20.5322	0.000229148	0.0005	0.0002
20.5566	0.000229148	0.0008	0.0009
20.5811	0.000114574	0.0007	0.0012
20.6055	0.000343721	0.0007	0.0009
20.6299	0.000343721	0.0012	0.0005
20.6543	0.00091659	0.0005	0.0007
20.6787	0.000343721	0.0009	0.0009
20.7031	0.000343721	0.0012	0.0009
20.7275	0.000802016	0.0004	0.0012
20.752	0.000343721	0.0008	0.0007
20.7764	0.000343721	0.0012	0.0011
20.8008	0.000687443	0.0011	0.0007
20.8252	0.000458295	0.0012	0.0006
20.8496	0.000458295	0.0007	0.0009
20.874	0.000343721	0.0003	0.0007
20.8984	0.000802016	0.0012	0.0007
20.9229	0.000229148	0.0011	0.0007
20.9473	0.000114574	0.0007	0.0013
20.9717	0.000114574	0.001	0.0007
20.9961	0.000458295	0.001	0.0008
21.0205	0.000458295	0.0008	0.0006
21.0449	0.000687443	0.0005	0.0006
21.0693	0.000343721	0.0007	0.0012
21.0938	0.000802016	0.0016	0.0012
21.1182	0.000687443	0.0013	0.0007
21.1426	0.000458295	0.0011	0.001
21.167	0	0.0014	0.0003
21.1914	0.000572869	0.001	0.0005
21.2158	0.00091659	0.0005	0.0013
21.2402	0.000572869	0.0007	0.001
21.2646	0.000572869	0.0008	0.001
21.2891	0.000687443	0.0007	0.0008
21.3135	0.000572869	0.0006	0.0007
21.3379	0.000572869	0.0008	0.0009
21.3623	0.000229148	0.0004	0.0011
21.3867	0.000229148	0.0008	0.0006
21.4111	0.000687443	0.0005	0.0005
21.4355	0.000229148	0.0013	0.0008
21.46	0.000572869	0.0008	0.0013
21.4844	0.000343721	0.0007	0.001
21.5088	0.000458295	0.0002	0.0007
21.5332	0.000343721	0.0011	0.0006
21.5576	0.000114574	0.001	0.0007
21.582	0.000343721	0.0008	0.0005
21.6064	0.000343721	0.0008	0.001
21.6309	0.000343721	0.0008	0.0009
21.6553	0.000572869	0.001	0.0008
21.6797	0.000572869	0.001	0.0008
21.7041	0.000229148	0.0014	0.0003
21.7285	0.000458295	0.0009	0.0008
21.7529	0	0.0009	0.0008
21.7773	0.000572869	0.0011	0.0007
21.8018	0.000229148	0.0008	0.0005
21.8262	0.000343721	0.0004	0.0004
21.8506	0.000458295	0.0005	0.0007
21.875	0.000343721	0.0008	0.0009
21.8994	0.000572869	0.0003	0.0005
21.9238	0.000229148	0.0011	0.0013
21.9482	0.000229148	0.0007	0.0013
21.9727	0.000114574	0.001	0.0004
21.9971	0.000572869	0.0011	0.0003
22.0215	0.000458295	0.0007	0.0008
22.0459	0.000343721	0.0007	0.0005
22.0703	0.000343721	0.0006	0.0004
22.0947	0.000458295	0.0005	0.0006
22.1191	0.000572869	0.0006	0.0005
22.1436	0.000114574	0.0007	0.0004
22.168	0.000229148	0.0011	0.0008
22.1924	0.000458295	0.0014	0.0006
22.2168	0.000343721	0.0011	0.0011
22.2412	0.00091659	0.0011	0.0006
22.2656	0.000687443	0.0011	0.0005
22.29	0.000458295	0.0007	0.0008
22.3145	0.000343721	0.0006	0.0012
22.3389	0.000458295	0.0005	0.0012
22.3633	0.000687443	0.0013	0.0013
22.3877	0.000458295	0.0005	0.0005
22.4121	0.000343721	0.0015	0.0007
22.4365	0.000687443	0.0008	0.0008
22.4609	0.00091659	0.0012	0.0009
22.4854	0.000458295	0.0008	0.0011
22.5098	0.000687443	0.0005	0.0006
22.5342	0.000229148	0.0006	0.0008
22.5586	0.000229148	0.0007	0.0007
22.583	0.000572869	0.0006	0.0003
22.6074	0.000343721	0.001	0.0006
22.6318	0.000343721	0.0005	0.0005
22.6563	0.000229148	0.001	0.0005
22.6807	0.000343721	0.0005	0.0012
22.7051	0.000687443	0.0002	0.0007
22.7295	0.000343721	0.0009	0.0008
22.7539	0.000343721	0.0009	0.0006
22.7783	0.000229148	0.0008	0.0006
22.8027	0.000687443	0.0009	0.0005
22.8271	0.00091659	0.0008	0.0007
22.8516	0.000458295	0.0004	0.0005
22.876	0.000343721	0.0007	0.0003
22.9004	0.000114574	0.0006	0.0006
22.9248	0.000229148	0.001	0.0005
22.9492	0.000229148	0.0007	0.0008
22.9736	0.000458295	0.0009	0.0006
22.998	0.000114574	0.0001	0.0003
23.0225	0.000343721	0.0005	0.0004
23.0469	0.000572869	0.001	0.0007
23.0713	0.000572869	0.0008	0.0007
23.0957	0.000343721	0.0005	0.0007
23.1201	0.000802016	0.0007	0.0008
23.1445	0.000229148	0.0007	0.0005
23.1689	0.000229148	0.0006	0.0006
23.1934	0.000229148	0.0003	0.0004
23.2178	0.000687443	0.0006	0.0006
23.2422	0.000343721	0.0004	0.001
23.2666	0.000343721	0.0006	0.0005
23.291	0.000572869	0.0012	0.0006
23.3154	0.000229148	0.0007	0.0006
23.3398	0.000458295	0.0007	0.0007
23.3643	0.000343721	0.0006	0.0008
23.3887	0.000343721	0.0005	0.0009
23.4131	0.000458295	0.0003	0.001
23.4375	0.000114574	0.0012	0.0006
23.4619	0.000229148	0.0004	0.0004
23.4863	0.000458295	0.0007	0.0007
23.5107	0.000343721	0.0007	0.0003
23.5352	0.000343721	0.001	0.0002
23.5596	0.000458295	0.0007	0.0004
23.584	0.000114574	0.0009	0.0009
23.6084	0.000114574	0.0005	0.0002
23.6328	0.000343721	0.001	0.001
23.6572	0.000458295	0.0005	0.0006
23.6816	0.00091659	0.0004	0.0009
23.7061	0.000229148	0.0006	0.0006
23.7305	0.000458295	0.0008	0.0005
23.7549	0.000343721	0.0009	0.0004
23.7793	0.000458295	0.0007	0.0007
23.8037	0.000458295	0.0011	0.0008
23.8281	0.000343721	0.0006	0.0011
23.8525	0.000114574	0.0004	0.001
23.877	0.000458295	0.0006	0.0007
23.9014	0.000802016	0.0007	0.0008
23.9258	0.000458295	0.0005	0.0008
23.9502	0.000458295	0.0005	0.0009
23.9746	0.000802016	0.0005	0.001
23.999	0.000229148	0.0007	0.0006
24.0234	0.000458295	0.0008	0.0006
24.0479	0.000114574	0.0006	0.0007
24.0723	0.000802016	0.0006	0.0002
24.0967	0.000229148	0.0005	0.0003
24.1211	0.000114574	0.0009	0.0009
24.1455	0.000343721	0.0007	0.0008
24.1699	0.000343721	0.0007	0.0009
24.1943	0.000572869	0.0007	0.0008
24.2188	0.000343721	0.0007	0.0005
24.2432	0.000458295	0.0004	0.0005
24.2676	0.000458295	0.0007	0.0005
24.292	0.000458295	0.0007	0.0005
24.3164	0.000343721	0.0009	0.0005
24.3408	0.000343721	0.0011	0.0008
24.3652	0.000687443	0.0012	0.0006
24.3896	0.000114574	0.0007	0.0012
24.4141	0.000229148	0.0009	0.0004
24.4385	0.000343721	0.0002	0.0007
24.4629	0.000343721	0.0003	0.0008
24.4873	0.000343721	0.0004	0.0008
24.5117	0.000114574	0.0005	0.0006
24.5361	0.000114574	0.0011	0.0007
24.5605	0.000229148	0.0004	0.0001
24.585	0	0.0008	0.0008
24.6094	0.000458295	0.0011	0.0005
24.6338	0.000229148	0.0007	0.0008
24.6582	0.000343721	0.0003	0.0006
24.6826	0.000114574	0.0005	0.0003
24.707	0.000343721	0.0012	0.0006
24.7314	0.000229148	0.0004	0.0007
24.7559	0.000458295	0.001	0.0008
24.7803	0.000458295	0.0005	0.0011
24.8047	0.000687443	0.0013	0.0008
24.8291	0.000114574	0.0009	0.0005
24.8535	0.000343721	0.001	0.001
24.8779	0.000343721	0.0009	0.0008
24.9023	0.000343721	0.0009	0.0002
24.9268	0.000572869	0.0008	0.0007
24.9512	0.000343721	0.0007	0.0008
24.9756	0.000114574	0.0004	0.0006
25	0.000229148	0.0005	0.0003
25.0244	0.000572869	0.0007	0.0006
25.0488	0.000229148	0.0008	0.0004
25.0732	0	0.0006	0.0008
25.0977	0.000687443	0.0004	0.0004
25.1221	0.000343721	0.0008	0.0002
25.1465	0.000229148	0.0004	0.0004
25.1709	0.000572869	0.0005	0.0006
25.1953	0.000343721	0.0005	0.0003
25.2197	0.000229148	0.001	0.0006
25.2441	0.000458295	0.0005	0.0003
25.2686	0.000802016	0.0004	0.0008
25.293	0.000114574	0.0004	0.0004
25.3174	0.000114574	0.001	0.0003
25.3418	0.00091659	0.0008	0.0006
25.3662	0.000229148	0.001	0.001
25.3906	0.000687443	0.0008	0.0007
25.415	0.000343721	0.0004	0.0006
25.4395	0.000229148	0.0009	0.0005
25.4639	0.000114574	0.0012	0.0004
25.4883	0.000802016	0.0005	0.0009
25.5127	0.000687443	0.0003	0.001
25.5371	0	0.0005	0.001
25.5615	0.000114574	0.0007	0.0003
25.5859	0.000458295	0.0006	0.0008
25.6104	0.000458295	0.0005	0.0004
25.6348	0.000687443	0.0008	0.0006
25.6592	0.000458295	0.0009	0.0005
25.6836	0	0.0004	0.0007
25.708	0.000114574	0.0004	0.0007
25.7324	0.000229148	0.001	0.0007
25.7568	0.000229148	0.0009	0.0004
25.7813	0	0.001	0.0005
25.8057	0.000458295	0.0011	0.0004
25.8301	0.000458295	0.0007	0.0006
25.8545	0.000458295	0.0009	0.0007
25.8789	0.000114574	0.0003	0.001
25.9033	0.000572869	0.0001	0.0007
25.9277	0.000229148	0.0008	0.0007
25.9521	0.000572869	0.0004	0.0002
25.9766	0.000687443	0.0003	0.0007
26.001	0.000229148	0.0005	0.0003
26.0254	0.00103	0.0002	0.0004
26.0498	0.000343721	0.0004	0.001
26.0742	0.000229148	0.0005	0.0002
26.0986	0.000114574	0.0006	0.0004
26.123	0.000343721	0.0007	0.0008
26.1475	0.000229148	0.0003	0.0006
26.1719	0.000802016	0.0006	0.0008
26.1963	0.000229148	0.0005	0.0005
26.2207	0.000572869	0.0004	0.0003
26.2451	0.000229148	0.0007	0.0005
26.2695	0.000458295	0.0001	0.0005
26.2939	0.000687443	0.0005	0.0007
26.3184	0.000114574	0.0005	0.0002
26.3428	0.000572869	0.0006	0.0003
26.3672	0.000343721	0.0004	0.0006
26.3916	0.000343721	0.0005	0.0005
26.416	0.000114574	0.0004	0.0009
26.4404	0.000229148	0.0007	0.0008
26.4648	0.000458295	0.0011	0.0007
26.4893	0.000572869	0.0006	0.0001
26.5137	0.000114574	0.0004	0.0006
26.5381	0.000687443	0.0008	0.0009
26.5625	0.000572869	0.0009	0.0003
26.5869	0.000572869	0.0006	0.0007
26.6113	0.000114574	0.0005	0.0006
26.6357	0.000343721	0.0002	0.0001
26.6602	0.000229148	0.0011	0.0005
26.6846	0.000687443	0.0005	0.0004
26.709	0.000572869	0.0012	0.0004
26.7334	0.000114574	0.0004	0.0002
26.7578	0.000572869	0.0003	0.0003
26.7822	0.000114574	0.0005	0.0003
26.8066	0.000458295	0.0006	0.0003
26.8311	0.000229148	0.0004	0.0004
26.8555	0.000229148	0.0002	0.0005
26.8799	0.000343721	0.0006	0.0006
26.9043	0.000229148	0.0008	0.0005
26.9287	0.000458295	0.0012	0.0013
26.9531	0.000343721	0.0002	0.0009
26.9775	0.000458295	0.0004	0.0007
27.002	0.000687443	0.0004	0.0006
27.0264	0.000229148	0.0004	0.0012
27.0508	0.000343721	0.0003	0.0005
27.0752	0.000458295	0.0008	0.0004
27.0996	0.000229148	0.0003	0.0005
27.124	0.000229148	0.0004	0.0002
27.1484	0.000687443	0.0004	0.0007
27.1729	0.000229148	0.0007	0.0005
27.1973	0.000229148	0.0005	0.0006
27.2217	0.000458295	0.0006	0.0003
27.2461	0.000343721	0.0006	0.0003
27.2705	0.000343721	0.0004	0.0009
27.2949	0.000343721	0.0007	0.0008
27.3193	0.000458295	0.0006	0.0008
27.3438	0.000343721	0.0011	0.0007
27.3682	0.000458295	0.0009	0.0007
27.3926	0.000229148	0.0007	0.0005
27.417	0.000343721	0.0004	0.0002
27.4414	0.000458295	0.0004	0.0003
27.4658	0.000114574	0.0003	0.0007
27.4902	0.000229148	0.0006	0.0009
27.5146	0.000458295	0.0006	0.0004
27.5391	0.000343721	0.0006	0.0004
27.5635	0.000343721	0.0003	0.0004
27.5879	0.000114574	0.0008	0.0006
27.6123	0.000343721	0.0009	0.0007
27.6367	0.000229148	0.0007	0.0005
27.6611	0.000343721	0.0004	0.0003
27.6855	0.000229148	0.0006	0.0007
27.71	0.000229148	0.0008	0.0008
27.7344	0.000572869	0.0003	0.0007
27.7588	0.000229148	0.0006	0.0003
27.7832	0.000343721	0.0006	0.0007
27.8076	0.000343721	0.0007	0.0013
27.832	0.000343721	0.0002	0.0005
27.8564	0.000572869	0.0009	0.0003
27.8809	0.000343721	0.0008	0.0003
27.9053	0.000572869	0.001	0.0005
27.9297	0	0.0008	0.0004
27.9541	0	0.0004	0.0007
27.9785	0.000458295	0.0002	0.0007
28.0029	0.000458295	0.001	0.0005
28.0273	0.000229148	0.0005	0.0004
28.0518	0.000343721	0.0009	0.0003
28.0762	0.000343721	0.0004	0.0006
28.1006	0.000687443	0.0004	0.0003
28.125	0.000229148	0.0005	0.0005
28.1494	0.000114574	0.0004	0.0002
28.1738	0.000114574	0.0004	0.0005
28.1982	0.000343721	0.0005	0.0004
28.2227	0.000343721	0.0004	0.001
28.2471	0.000458295	0.0005	0.0006
28.2715	0.000572869	0.0008	0.0007
28.2959	0.000114574	0.0007	0.0004
28.3203	0.000114574	0.0003	0.0006
28.3447	0.000458295	0.0006	0.0008
28.3691	0.00091659	0.0005	0.0006
28.3936	0.000229148	0.0003	0.0004
28.418	0.000229148	0.0005	0.0006
28.4424	0.000572869	0.0009	0.0006
28.4668	0.000114574	0.0008	0.0003
28.4912	0.000229148	0.0003	0.0006
28.5156	0.000343721	0.0006	0.0003
28.54	0.000572869	0.0004	0.0009
28.5645	0.000114574	0.0005	0.0002
28.5889	0.000114574	0.0008	0.0009
28.6133	0.000114574	0.0005	0.0004
28.6377	0.000458295	0.0006	0.0002
28.6621	0.000229148	0.0011	0.0008
28.6865	0.000458295	0.0003	0.0006
28.7109	0.000114574	0.0007	0.0008
28.7354	0.000343721	0.0008	0.0006
28.7598	0.000572869	0.0004	0.0004
28.7842	0.000458295	0.0004	0.0005
28.8086	0.000114574	0.0005	0.0005
28.833	0.000572869	0.0004	0.0002
28.8574	0.000114574	0.0005	0.0005
28.8818	0.000343721	0.0003	0.0003
28.9063	0.000229148	0.0006	0.0008
28.9307	0.000229148	0.0004	0.0003
28.9551	0.000229148	0.0007	0.0006
28.9795	0.000114574	0.0005	0.0005
29.0039	0.000114574	0.0011	0.0003
29.0283	0.000343721	0.0006	0.0007
29.0527	0.000802016	0.0006	0.0007
29.0771	0.000687443	0.0009	0.0006
29.1016	0	0.0003	0.0007
29.126	0.000343721	0.0005	0.0004
29.1504	0.000229148	0.0005	0.0007
29.1748	0.000343721	0.0005	0.0008
29.1992	0.000229148	0.0001	0.0001
29.2236	0.000114574	0.001	0.0005
29.248	0.000343721	0.0003	0.0006
29.2725	0.000229148	0.0004	0.0003
29.2969	0.000343721	0.0003	0.0003
29.3213	0.000229148	0.0005	0.0001
29.3457	0.000229148	0.0001	0
29.3701	0.000229148	0.0004	0.0006
29.3945	0.000229148	0.0004	0.0007
29.4189	0.000114574	0.0004	0.0007
29.4434	0.000572869	0.0006	0.0005
29.4678	0.000458295	0.0005	0.0004
29.4922	0.000687443	0.0007	0.001
29.5166	0.000343721	0.0004	0.0006
29.541	0.000229148	0.0007	0.0006
29.5654	0.000343721	0.0005	0.0004
29.5898	0.000687443	0.0004	0.0004
29.6143	0.000458295	0	0.0004
29.6387	0.000229148	0.0004	0.0004
29.6631	0.000572869	0.0008	0.0002
29.6875	0.000343721	0.0002	0.0006
29.7119	0.000114574	0.0004	0.0004
29.7363	0.000343721	0.0003	0.0006
29.7607	0	0.0007	0.0002
29.7852	0.000458295	0.0004	0.0005
29.8096	0.000114574	0.0003	0.0004
29.834	0.000343721	0.0005	0.0005
29.8584	0.000343721	0.0008	0.0004
29.8828	0.000687443	0.0003	0.0007
29.9072	0.000572869	0.0001	0.0005
29.9316	0.000343721	0.0004	0.0007
29.9561	0.000114574	0.0008	0.0002
29.9805	0.000343721	0.0007	0.0006
30.0049	0.000229148	0.0007	0.0007
30.0293	0.000572869	0.0004	0.0006
30.0537	0	0.0004	0.0006
30.0781	0.000343721	0.0005	0.0009
30.1025	0.000458295	0.0004	0.0003
30.127	0.000802016	0.0007	0.0005
30.1514	0.000229148	0.0003	0.0002
30.1758	0.000229148	0.0005	0.0005
30.2002	0.000229148	0.0006	0.0003
30.2246	0.000229148	0.0005	0.0007
30.249	0.000572869	0.0007	0.0007
30.2734	0.000343721	0.0004	0.0004
30.2979	0.000802016	0.0005	0.0003
30.3223	0.000458295	0.0005	0.0006
30.3467	0.000343721	0.0004	0.0003
30.3711	0.000458295	0.0004	0.0003
30.3955	0.000687443	0.0005	0.0005
30.4199	0.000229148	0.0007	0.0006
30.4443	0.000114574	0.0006	0.0007
30.4688	0.000572869	0.0007	0.0002
30.4932	0	0.0006	0.0006
30.5176	0.000229148	0.0004	0.0004
30.542	0.000229148	0.0006	0.0005
30.5664	0.000114574	0.0004	0.0006
30.5908	0.000572869	0.0004	0.0004
30.6152	0.000229148	0.0004	0.0004
30.6396	0.000114574	0.0006	0.0004
30.6641	0.000343721	0.0006	0.0001
30.6885	0.000114574	0.0006	0.0003
30.7129	0.000114574	0.0007	0.0007
30.7373	0.000114574	0.0007	0.0002
30.7617	0.000458295	0.0004	0.0008
30.7861	0.000114574	0.0008	0.0001
30.8105	0.000114574	0.0005	0.0004
30.835	0.000458295	0.0003	0.0003
30.8594	0.000229148	0.0007	0.0003
30.8838	0.000343721	0.0005	0.0006
30.9082	0.000343721	0.0005	0.0004
30.9326	0.000229148	0.0007	0.0003
30.957	0.000343721	0.0002	0.0004
30.9814	0.000114574	0.0002	0.0006
31.0059	0.000343721	0.0007	0.0003
31.0303	0.000114574	0.0006	0.0008
31.0547	0.000343721	0.0006	0.0005
31.0791	0.000343721	0.0003	0.0006
31.1035	0	0.0001	0.0004
31.1279	0.000572869	0.0003	0.0004
31.1523	0.000572869	0.0008	0.0003
31.1768	0.000229148	0.0001	0.0003
31.2012	0.000572869	0.0009	0.0001
31.2256	0.000229148	0.0004	0.0007
31.25	0	0.0006	0.0005
31.2744	0	0.0005	0.0006
31.2988	0.000229148	0.0006	0.0007
31.3232	0.000343721	0.0002	0.0002
31.3477	0.000458295	0.0005	0.0003
31.3721	0.000458295	0.0002	0.0004
31.3965	0.000114574	0.0002	0.0004
31.4209	0.000343721	0.0003	0.0004
31.4453	0.000343721	0.0005	0.0008
31.4697	0.000458295	0.0003	0.0008
31.4941	0.000114574	0.0005	0.0001
31.5186	0.000229148	0.0003	0.0003
31.543	0.000343721	0.0003	0.0006
31.5674	0.000229148	0.0005	0.0002
31.5918	0.000114574	0.0001	0.0005
31.6162	0.000343721	0.0005	0.0007
31.6406	0.000343721	0.0004	0.0006
31.665	0.000572869	0.0005	0.0008
31.6895	0.000343721	0.0004	0.0002
31.7139	0.000687443	0.0002	0.0002
31.7383	0.000572869	0.0002	0.0001
31.7627	0.000114574	0.0004	0.0002
31.7871	0.000687443	0.0008	0.0004
31.8115	0.000343721	0.0006	0.0006
31.8359	0.000458295	0.0006	0.0006
31.8604	0.000229148	0.0009	0.0004
31.8848	0.000343721	0.0007	0.0002
31.9092	0.000343721	0.001	0.0003
31.9336	0.000229148	0.0005	0.0004
31.958	0.000229148	0.0001	0.0002
31.9824	0.000343721	0.0005	0.0004
32.0068	0.000572869	0.0006	0.0003
32.0313	0.000229148	0.0002	0.0003
32.0557	0.000229148	0.0006	0.0001
32.0801	0	0.0008	0.0002
32.1045	0.000114574	0.0005	0.0003
32.1289	0.000229148	0.0002	0.0005
32.1533	0.000229148	0.0005	0.0002
32.1777	0.000343721	0.0006	0.0005
32.2021	0.000114574	0.0003	0.0004
32.2266	0.000687443	0.0005	0.0002
32.251	0.000229148	0.0002	0.0003
32.2754	0.000343721	0.0007	0.0003
32.2998	0.000343721	0.0003	0.0008
32.3242	0.000114574	0.0005	0.0002
32.3486	0.000229148	0.0007	0.0001
32.373	0.000572869	0.0001	0.0003
32.3975	0.000114574	0.0004	0.0004
32.4219	0.000114574	0.0006	0.0001
32.4463	0	0.0002	0.0004
32.4707	0.000229148	0.0004	0.0005
32.4951	0	0.0004	0.0005
32.5195	0.000114574	0.0002	0.0002
32.5439	0.000229148	0.0006	0.0004
32.5684	0.000343721	0.0003	0.0002
32.5928	0.000687443	0.0003	0.0003
32.6172	0.000114574	0	0.0003
32.6416	0.000343721	0.0006	0.0006
32.666	0.000458295	0.0001	0.0007
32.6904	0.000343721	0.0006	0.0005
32.7148	0.000229148	0.0003	0.0003
32.7393	0.000229148	0.0004	0.0005
32.7637	0.000343721	0.0005	0.0005
32.7881	0.000229148	0.0002	0.0007
32.8125	0.000114574	0.0004	0.0008
32.8369	0.000572869	0.0003	0.0003
32.8613	0.000114574	0.0005	0.0003
32.8857	0.000343721	0.0006	0.0006
32.9102	0.000572869	0.0006	0.0005
32.9346	0.000114574	0.0001	0.0006
32.959	0.000229148	0.0002	0.0003
32.9834	0.000229148	0.0006	0.0002
33.0078	0.000229148	0.0006	0.0001
33.0322	0.000114574	0.0007	0.0005
33.0566	0.000572869	0.0004	0.0004
33.0811	0.000458295	0.0001	0.0007
33.1055	0.000458295	0.0002	0.0003
33.1299	0.000343721	0.0009	0.0005
33.1543	0.000343721	0.0005	0.0007
33.1787	0.000114574	0.0001	0.0003
33.2031	0.000343721	0.0007	0.0004
33.2275	0.000229148	0.0004	0.0004
33.252	0.000458295	0.0002	0.0002
33.2764	0.000229148	0.0002	0.0005
33.3008	0.000458295	0.0004	0.0003
33.3252	0.000114574	0.0004	0.0003
33.3496	0.000229148	0.0006	0.0005
33.374	0.000343721	0.0005	0.0003
33.3984	0.000229148	0.0005	0.0009
33.4229	0.000343721	0.0003	0.0006
33.4473	0.000458295	0.0006	0.0005
33.4717	0.000802016	0.0003	0.0002
33.4961	0.000229148	0.0008	0.0002
33.5205	0.000114574	0.0003	0.0004
33.5449	0.000458295	0.0007	0.0003
33.5693	0.000229148	0.0002	0.0008
33.5938	0.000343721	0.0006	0.0007
33.6182	0.000114574	0.0003	0.0005
33.6426	0.000343721	0.0007	0.0007
33.667	0.000343721	0.0003	0.0003
33.6914	0.000343721	0.0004	0.0002
33.7158	0.000229148	0.0004	0.0004
33.7402	0.000229148	0.0004	0.0006
33.7646	0.000229148	0.0003	0.0001
33.7891	0.000343721	0.0004	0.0006
33.8135	0.000687443	0.0002	0.0006
33.8379	0.000458295	0.0005	0.0002
33.8623	0.000343721	0.0004	0.0004
33.8867	0.000114574	0.0007	0.0002
33.9111	0.000229148	0.0003	0.0006
33.9355	0.000229148	0.0002	0.0005
33.96	0	0.0002	0.0004
33.9844	0.000229148	0.0002	0.0003
34.0088	0.000229148	0.0003	0.0004
34.0332	0.000458295	0.0004	0.0004
34.0576	0.000114574	0.0009	0.0002
34.082	0.000458295	0.0007	0.0005
34.1064	0.000229148	0.0003	0.0004
34.1309	0.000229148	0.0003	0.0006
34.1553	0.000114574	0.0001	0.0003
34.1797	0.000687443	0	0.0003
34.2041	0.000458295	0.0005	0.0003
34.2285	0.000229148	0.0004	0.0006
34.2529	0.000114574	0.0003	0.0005
34.2773	0.000229148	0.0004	0.0007
34.3018	0.000229148	0.0004	0.0005
34.3262	0.000458295	0.0005	0.0007
34.3506	0.000343721	0.0002	0
34.375	0.000458295	0.0002	0.0006
34.3994	0.000114574	0.0003	0.0003
34.4238	0.000458295	0.0004	0.0003
34.4482	0.000114574	0.0006	0.0003
34.4727	0.000343721	0.0002	0.0005
34.4971	0.000229148	0.0002	0.0005
34.5215	0.000229148	0.0007	0.0001
34.5459	0.000343721	0.0003	0.0005
34.5703	0	0.0006	0.0002
34.5947	0.000343721	0.0004	0.0002
34.6191	0.000343721	0.0002	0.0002
34.6436	0.000229148	0.0001	0.0007
34.668	0.000572869	0.0001	0.0006
34.6924	0.000572869	0.0007	0.0006
34.7168	0.000114574	0.0003	0.0002
34.7412	0.000229148	0.0007	0.0004
34.7656	0.000229148	0.0006	0.0004
34.79	0.000458295	0.0006	0.0008
34.8145	0.000229148	0.0001	0.0001
34.8389	0.000229148	0.0001	0.0003
34.8633	0.000229148	0.0005	0.0006
34.8877	0.000572869	0.0004	0.0002
34.9121	0.000458295	0.0003	0.0001
34.9365	0.000572869	0.0001	0.0004
34.9609	0.000114574	0.0003	0.001
34.9854	0.000458295	0.0003	0.0005
35.0098	0.000343721	0.0004	0.0003
35.0342	0.000343721	0.0004	0.0005
35.0586	0.000572869	0.0003	0.0003
35.083	0.000572869	0.0002	0.0005
35.1074	0.000229148	0.0003	0.0002
35.1318	0.000229148	0.0005	0.0002
35.1563	0.000114574	0.0001	0.0005
35.1807	0.000458295	0.0007	0.0006
35.2051	0.000114574	0.0005	0.0002
35.2295	0.000458295	0.0004	0.0003
35.2539	0.000572869	0.0004	0
35.2783	0.000229148	0.0005	0.0007
35.3027	0.000229148	0.0007	0.0001
35.3271	0.000229148	0.0005	0.0003
35.3516	0.000114574	0.0002	0.0002
35.376	0.000229148	0.0003	0.0002
35.4004	0.000458295	0.0006	0.0004
35.4248	0.000687443	0.0011	0.0002
35.4492	0.000572869	0.0003	0.0004
35.4736	0	0.0003	0.0004
35.498	0.000229148	0.0004	0.0003
35.5225	0.000114574	0.0005	0.0001
35.5469	0.000343721	0.0006	0.0002
35.5713	0	0.0006	0.0002
35.5957	0.000114574	0.0005	0.0003
35.6201	0.000343721	0.0004	0.0003
35.6445	0.000229148	0.0001	0.0003
35.6689	0.000458295	0.0004	0.0003
35.6934	0.000458295	0.0002	0.0003
35.7178	0.000343721	0.0004	0.0002
35.7422	0.000343721	0.0001	0.0003
35.7666	0.000229148	0.0008	0.0005
35.791	0.000114574	0.0002	0.0002
35.8154	0.000114574	0.0006	0.0003
35.8398	0	0.0003	0.0002
35.8643	0	0.0007	0.0004
35.8887	0.000229148	0.0005	0.0005
35.9131	0	0.0005	0.0004
35.9375	0.000343721	0.0007	0.0004
35.9619	0.000687443	0.0002	0.0001
35.9863	0	0.0003	0.0005
36.0107	0.000343721	0.0005	0.0003
36.0352	0.000343721	0.0001	0.0003
36.0596	0.000229148	0.0006	0.0004
36.084	0.000114574	0.0005	0.0002
36.1084	0.000343721	0.0005	0.0006
36.1328	0.000229148	0.0005	0.0002
36.1572	0.000343721	0.0001	0.0003
36.1816	0	0.0001	0.0003
36.2061	0.000343721	0.0002	0.0002
36.2305	0.000343721	0.0006	0.0002
36.2549	0.000229148	0.0002	0.0003
36.2793	0.000114574	0.0002	0.0004
36.3037	0.000114574	0.0003	0.0006
36.3281	0.000458295	0.0004	0.0003
36.3525	0.000229148	0.0002	0.0005
36.377	0.000343721	0.0008	0.0003
36.4014	0.000343721	0.0007	0.0002
36.4258	0.000229148	0.0004	0.0002
36.4502	0.000229148	0.0003	0
36.4746	0.000114574	0.0003	0.0005
36.499	0.000229148	0.0003	0.0003
36.5234	0.000229148	0.0002	0.0002
36.5479	0.000114574	0.0004	0.0002
36.5723	0.000114574	0.0002	0.0004
36.5967	0.000343721	0.0004	0.0004
36.6211	0.000343721	0.0002	0.0004
36.6455	0.000114574	0.0002	0.0003
36.6699	0.000229148	0.0001	0.0002
36.6943	0.000229148	0.0003	0.0006
36.7188	0.000343721	0.001	0.0004
36.7432	0.000114574	0.0001	0.0008
36.7676	0.000114574	0.0003	0.0003
36.792	0.000458295	0.0001	0.0005
36.8164	0.000114574	0.0008	0.0004
36.8408	0.000114574	0.0001	0.0004
36.8652	0.000343721	0.0006	0.0003
36.8896	0.000343721	0.0004	0.0003
36.9141	0	0.0001	0.0006
36.9385	0.000114574	0.0004	0.0001
36.9629	0.000229148	0.0003	0.0001
36.9873	0.000343721	0.001	0.0003
37.0117	0.000114574	0.0007	0.0005
37.0361	0.000802016	0.0003	0.0004
37.0605	0	0.0002	0.0003
37.085	0.000343721	0.0004	0.0004
37.1094	0.000343721	0.0002	0.0005
37.1338	0.000114574	0.0002	0.0001
37.1582	0.000458295	0.0002	0
37.1826	0.000343721	0.0005	0.0002
37.207	0.000458295	0.0002	0.0005
37.2314	0.000458295	0.0006	0.0003
37.2559	0.000114574	0.0012	0.0002
37.2803	0.000572869	0.0006	0.0003
37.3047	0.000343721	0.0003	0.0002
37.3291	0.000458295	0	0.0007
37.3535	0.000229148	0.0005	0.0002
37.3779	0.000114574	0.0001	0.0005
37.4023	0.000229148	0.0004	0.0003
37.4268	0.000572869	0.0006	0.0001
37.4512	0.000458295	0.0001	0.0007
37.4756	0.000229148	0.0002	0.0004
37.5	0.000343721	0.0005	0.0001
37.5244	0.000343721	0.0003	0.0003
37.5488	0.000343721	0.0006	0.0003
37.5732	0	0.0003	0.0006
37.5977	0.000458295	0.0003	0.0002
37.6221	0.000343721	0.0005	0.0003
37.6465	0	0.0008	0.0005
37.6709	0.000458295	0.0003	0.0002
37.6953	0.000229148	0.0003	0.0003
37.7197	0.000114574	0	0.0003
37.7441	0.000229148	0.0005	0.0005
37.7686	0.000114574	0.0001	0.0001
37.793	0.000343721	0.0001	0.0002
37.8174	0.000343721	0.0001	0.0002
37.8418	0.000229148	0.0007	0.0005
37.8662	0	0.0002	0.0003
37.8906	0.000572869	0.0002	0.0002
37.915	0.000572869	0.0009	0.0002
37.9395	0.000458295	0.0002	0.0006
37.9639	0.000343721	0.0001	0.0004
37.9883	0.000229148	0.0007	0.0004
38.0127	0.000458295	0.0003	0.0002
38.0371	0.000229148	0.0003	0.0001
38.0615	0.000458295	0.0004	0
38.0859	0.000229148	0.0002	0.0002
38.1104	0.000572869	0.0004	0.0007
38.1348	0.000114574	0.0001	0.0001
38.1592	0.000114574	0.0003	0.0005
38.1836	0.000343721	0.0001	0.0002
38.208	0.000343721	0.0006	0.0007
38.2324	0.000114574	0.0004	0.0007
38.2568	0.000687443	0.0004	0.0004
38.2813	0.000343721	0.0004	0.0003
38.3057	0.000343721	0.0004	0.0003
38.3301	0.000343721	0.0007	0.0004
38.3545	0.000458295	0	0.0002
38.3789	0	0.0003	0.0005
38.4033	0.000229148	0.0005	0.0005
38.4277	0.000229148	0.0004	0.0004
38.4521	0.000229148	0.0003	0.0002
38.4766	0.000458295	0.0001	0.0003
38.501	0.000229148	0.0003	0.0005
38.5254	0.000114574	0.0004	0.0007
38.5498	0.000114574	0.0002	0.0003
38.5742	0.000229148	0.0005	0.0006
38.5986	0.000114574	0.0004	0.0004
38.623	0.000343721	0.0003	0.0002
38.6475	0	0.0006	0.0001
38.6719	0.000114574	0.0003	0.0003
38.6963	0	0.0003	0.0002
38.7207	0.000114574	0.0008	0.0002
38.7451	0	0.0001	0.0004
38.7695	0.000114574	0.0001	0.0003
38.7939	0.000343721	0.0004	0.0002
38.8184	0	0.0005	0.0005
38.8428	0.000114574	0.0008	0.0001
38.8672	0.000229148	0.0004	0.0005
38.8916	0	0.0002	0.0003
38.916	0.000458295	0.0006	0
38.9404	0.000114574	0.0003	0.0001
38.9648	0.000229148	0.0002	0.0003
38.9893	0.000229148	0.0004	0.0004
39.0137	0.000458295	0.0003	0.0004
39.0381	0.000229148	0.0003	0.0002
39.0625	0.000229148	0.0005	0
39.0869	0.000343721	0.0005	0.0002
39.1113	0.000343721	0.0004	0.0002
39.1357	0.000114574	0.0003	0.0001
39.1602	0.000114574	0.0001	0.0002
39.1846	0.000114574	0.0003	0.0001
39.209	0.000114574	0.0006	0.0003
39.2334	0.000229148	0.0005	0.0001
39.2578	0.000802016	0.0007	0.0003
39.2822	0	0.0002	0.0003
39.3066	0.000114574	0.0002	0.0004
39.3311	0.000572869	0.0005	0.0003
39.3555	0.000343721	0.0003	0.0004
39.3799	0.000687443	0.0002	0.0004
39.4043	0	0.0001	0.0005
39.4287	0.000343721	0.0004	0.0002
39.4531	0.000343721	0.0005	0.0003
39.4775	0.000458295	0.0004	0.0003
39.502	0.000343721	0	0.0003
39.5264	0.000343721	0.0003	0.0006
39.5508	0.000343721	0.0002	0.0006
39.5752	0.000229148	0.0002	0.0002
39.5996	0.000229148	0.0006	0.0003
39.624	0	0.0001	0.0004
39.6484	0.000229148	0.0002	0.0007
39.6729	0.000572869	0.0002	0.0006
39.6973	0.000229148	0.0006	0.0001
39.7217	0.000114574	0.0006	0.0005
39.7461	0.000343721	0.0001	0.0005
39.7705	0.000343721	0	0.0001
39.7949	0.000572869	0.0002	0.0006
39.8193	0.000343721	0	0.0001
39.8438	0.000343721	0.0001	0.0003
39.8682	0.000229148	0.0003	0.0002
39.8926	0.000229148	0.0006	0.0002
39.917	0.000687443	0.0002	0.0001
39.9414	0.000343721	0.0005	0.0003
39.9658	0.000458295	0.0001	0.0004
39.9902	0.000229148	0.0004	0.0004
40.0146	0.000114574	0.0002	0.0005
40.0391	0.000114574	0.0004	0.0004
40.0635	0.000572869	0.0002	0.0003
40.0879	0.000229148	0.0005	0.0002
40.1123	0.000229148	0.0003	0.0002
40.1367	0	0.0001	0.0003
40.1611	0.000114574	0.0002	0.0004
40.1855	0	0.0004	0.0002
40.21	0.000458295	0.0006	0.0003
40.2344	0.000572869	0.0006	0.0003
40.2588	0.000114574	0.0003	0.0002
40.2832	0.000572869	0.0003	0.0002
40.3076	0.000458295	0.0004	0.0004
40.332	0.000343721	0.0003	0.0001
40.3564	0.000229148	0.0005	0.0001
40.3809	0.000229148	0.0002	0.0004
40.4053	0.000343721	0.0004	0.0004
40.4297	0.000229148	0.0002	0.0002
40.4541	0.000343721	0.0001	0.0004
40.4785	0.000343721	0.0003	0.0002
40.5029	0.000114574	0	0.0003
40.5273	0.000458295	0.0003	0.0004
40.5518	0.000114574	0.0002	0.0003
40.5762	0.000343721	0.0002	0.0007
40.6006	0.000572869	0.0004	0.0002
40.625	0.000114574	0.0002	0.0003
40.6494	0.000572869	0.0005	0.0006
40.6738	0	0.0002	0.0003
40.6982	0	0.0001	0.0003
40.7227	0.000114574	0.0006	0.0002
40.7471	0.000114574	0.0002	0.0001
40.7715	0.000114574	0.0003	0.0003
40.7959	0	0.0005	0.0004
40.8203	0.000229148	0.0001	0.0005
40.8447	0	0.0002	0.0005
40.8691	0	0.0004	0.0003
40.8936	0	0	0.0005
40.918	0.000229148	0.0006	0.0002
40.9424	0.000114574	0.0002	0.0001
40.9668	0.000687443	0.0004	0.0001
40.9912	0.000343721	0.0005	0.0001
41.0156	0	0.0004	0.0008
41.04	0	0.0004	0.0001
41.0645	0.000114574	0.0005	0.0001
41.0889	0.000229148	0.0002	0.001
41.1133	0.000114574	0.0007	0.0002
41.1377	0.000229148	0.0003	0.0003
41.1621	0.000343721	0.0004	0.0003
41.1865	0.000229148	0.0002	0.0001
41.2109	0.000229148	0.0004	0.0004
41.2354	0.000114574	0.0003	0.0002
41.2598	0.000229148	0.0001	0.0004
41.2842	0.000343721	0.0002	0.0004
41.3086	0.000343721	0	0.0006
41.333	0.000343721	0.0005	0.0005
41.3574	0.000114574	0.0004	0.0005
41.3818	0.000229148	0.0002	0.0004
41.4063	0.000229148	0.0003	0.0002
41.4307	0.000343721	0.0003	0.0003
41.4551	0	0.0003	0
41.4795	0.000229148	0.0004	0.0002
41.5039	0.000229148	0.0005	0.0002
41.5283	0.000229148	0.0005	0.0002
41.5527	0.000229148	0.0003	0.0002
41.5771	0.000114574	0.0005	0.0001
41.6016	0.000114574	0.0003	0.0002
41.626	0.000572869	0.0003	0.0002
41.6504	0.000229148	0.0005	0
41.6748	0.000229148	0.0001	0.0004
41.6992	0.000229148	0.0002	0.0005
41.7236	0.000114574	0.0002	0.0002
41.748	0.000229148	0.0001	0.0004
41.7725	0.000572869	0.0001	0.0002
41.7969	0.000343721	0.0002	0.0001
41.8213	0.000343721	0.0005	0.0006
41.8457	0.000572869	0.0005	0
41.8701	0.000114574	0.0003	0.0001
41.8945	0.000458295	0.0002	0.0004
41.9189	0.000343721	0.0002	0.0004
41.9434	0.000572869	0.0002	0.0005
41.9678	0.000343721	0.0001	0.0002
41.9922	0.000114574	0.0001	0.0001
42.0166	0.000114574	0	0.0002
42.041	0.000343721	0.0002	0.0003
42.0654	0	0.0003	0.0005
42.0898	0.000229148	0.0003	0.0002
42.1143	0	0	0.0004
42.1387	0.000229148	0.0003	0.0003
42.1631	0.000229148	0.0003	0.0003
42.1875	0.000229148	0.0003	0.0004
42.2119	0	0.0003	0.0001
42.2363	0	0.0002	0.0003
42.2607	0.000458295	0.0001	0.0004
42.2852	0.000458295	0.0004	0.0003
42.3096	0.000114574	0.0002	0.0004
42.334	0.000114574	0.0002	0.0003
42.3584	0.000229148	0.0004	0.0001
42.3828	0.000458295	0.0005	0.0003
42.4072	0.000229148	0.0002	0.0004
42.4316	0.000229148	0.0002	0.0007
42.4561	0	0.0001	0.0002
42.4805	0	0.0004	0.0003
42.5049	0.000229148	0.0004	0.0004
42.5293	0.000572869	0.0003	0.0006
42.5537	0	0.0002	0.0001
42.5781	0.000229148	0.0003	0.0001
42.6025	0	0.0002	0.0005
42.627	0.000114574	0.0006	0.0002
42.6514	0.000229148	0.0003	0.0004
42.6758	0.000343721	0	0.0001
42.7002	0.000458295	0.0003	0.0003
42.7246	0.000343721	0.0003	0.0006
42.749	0.000114574	0.0004	0.0003
42.7734	0.000572869	0.0001	0.0001
42.7979	0.000229148	0.0002	0.0003
42.8223	0.000802016	0.0003	0.0003
42.8467	0.000229148	0	0.0003
42.8711	0.000229148	0.0002	0.0003
42.8955	0.000114574	0.0003	0.0002
42.9199	0.000229148	0.0003	0.0004
42.9443	0.000114574	0.0001	0.0003
42.9688	0.000229148	0.0005	0.0004
42.9932	0	0	0.0002
43.0176	0.000229148	0.0001	0.0002
43.042	0.000229148	0.0001	0.0003
43.0664	0.000458295	0	0.0001
43.0908	0	0.0002	0.0001
43.1152	0.000114574	0.0003	0.0003
43.1396	0.000229148	0.0005	0
43.1641	0	0.0001	0.0003
43.1885	0.000458295	0.0004	0.0002
43.2129	0	0.0002	0
43.2373	0.000114574	0	0.0002
43.2617	0.000229148	0.0001	0.0006
43.2861	0.000343721	0.0004	0.0002
43.3105	0.000229148	0.0001	0.0004
43.335	0	0.0002	0.0001
43.3594	0.000114574	0.0003	0.0002
43.3838	0.000572869	0.0005	0.0002
43.4082	0.000229148	0.0003	0.0005
43.4326	0.000343721	0.0001	0.0002
43.457	0.000114574	0.0005	0.0001
43.4814	0.000114574	0.0001	0
43.5059	0.000114574	0.0003	0.0003
43.5303	0	0.0009	0.0003
43.5547	0.000114574	0.0003	0.0005
43.5791	0.000114574	0.0005	0.0005
43.6035	0.000458295	0.0002	0.0003
43.6279	0.000343721	0.0003	0.0004
43.6523	0.000229148	0.0003	0.0005
43.6768	0.000114574	0.0002	0.0002
43.7012	0.000229148	0.0005	0.0001
43.7256	0.000114574	0.0003	0.0002
43.75	0.000343721	0.0004	0.0004
43.7744	0.000458295	0.0002	0.0004
43.7988	0.000687443	0.0005	0.0003
43.8232	0.000229148	0.0004	0.0003
43.8477	0.000229148	0.0001	0.0001
43.8721	0.000343721	0.0002	0.0001
43.8965	0.000458295	0.0001	0.0005
43.9209	0	0.0002	0.0001
43.9453	0.000229148	0.0001	0.0001
43.9697	0.000229148	0.0003	0.0005
43.9941	0.000114574	0.0002	0.0007
44.0186	0	0.0001	0.0002
44.043	0.000114574	0.0002	0.0002
44.0674	0.000229148	0.0003	0.0002
44.0918	0.000343721	0.0003	0.0002
44.1162	0.000343721	0.0001	0.0003
44.1406	0.000114574	0.0002	0
44.165	0.000114574	0.0003	0.0003
44.1895	0.000343721	0.0003	0.0002
44.2139	0.000343721	0.0001	0
44.2383	0.000114574	0.0002	0.0002
44.2627	0.000229148	0.0004	0.0002
44.2871	0.000229148	0.0003	0.0002
44.3115	0.000572869	0.0001	0.0004
44.3359	0.000114574	0.0004	0.0002
44.3604	0.000343721	0.0003	0.0002
44.3848	0.000114574	0.0001	0.0001
44.4092	0.000229148	0.0003	0.0004
44.4336	0.000114574	0.0005	0.0001
44.458	0.000114574	0.0003	0.0001
44.4824	0.000343721	0.0005	0.0002
44.5068	0.000343721	0.0001	0.0005
44.5313	0.000114574	0.0001	0.0004
44.5557	0.000114574	0.0002	0.0004
44.5801	0.000114574	0.0004	0.0003
44.6045	0.000458295	0.0003	0.0003
44.6289	0.000343721	0.0003	0.0002
44.6533	0.000343721	0.0003	0.0003
44.6777	0.000229148	0.0005	0.0002
44.7021	0.000229148	0.0002	0.0004
44.7266	0.000114574	0.0006	0.0002
44.751	0.000114574	0.0004	0
44.7754	0.000572869	0.0002	0
44.7998	0.000229148	0.0002	0.0002
44.8242	0	0.0002	0.0002
44.8486	0.000229148	0.0002	0.0002
44.873	0.000114574	0.0002	0.0004
44.8975	0.000114574	0	0.0004
44.9219	0	0.0002	0.0008
44.9463	0	0.0003	0.0003
44.9707	0.000229148	0	0.0003
44.9951	0.000343721	0.0005	0.0006
45.0195	0.000114574	0.0001	0.0003
45.0439	0.000458295	0.0004	0.0002
45.0684	0.000114574	0.0004	0.0003
45.0928	0.000229148	0.0002	0.0001
45.1172	0.000458295	0.0005	0.0001
45.1416	0.000114574	0.0002	0.0002
45.166	0.000229148	0.0004	0.0001
45.1904	0.000114574	0.0004	0.0004
45.2148	0.000343721	0.0006	0
45.2393	0.000229148	0.0001	0.0003
45.2637	0	0.0001	0.0005
45.2881	0.000229148	0.0006	0.0002
45.3125	0.000229148	0.0002	0.0003
45.3369	0.000229148	0.0002	0.0001
45.3613	0.000229148	0.0003	0
45.3857	0	0.0005	0.0003
45.4102	0.000114574	0.0002	0.0001
45.4346	0.000343721	0.0001	0.0001
45.459	0.000458295	0	0.0006
45.4834	0	0.0002	0.0006
45.5078	0.000114574	0.0006	0.0001
45.5322	0.000343721	0.0003	0.0005
45.5566	0.000458295	0.0005	0.0001
45.5811	0.000229148	0.0004	0.0002
45.6055	0.000229148	0.0004	0.0002
45.6299	0.000114574	0.0001	0.0003
45.6543	0.000343721	0.0003	0.0002
45.6787	0.000229148	0.0003	0.0001
45.7031	0.000802016	0.0005	0.0003
45.7275	0.000229148	0.0006	0.0002
45.752	0.000114574	0.0002	0.0003
45.7764	0.000229148	0.0004	0.0002
45.8008	0.000114574	0.0003	0.0003
45.8252	0.000343721	0.0007	0.0002
45.8496	0.000114574	0.0005	0.0005
45.874	0.000114574	0.0001	0.0003
45.8984	0.000114574	0.0002	0.0003
45.9229	0.000114574	0.0002	0.0004
45.9473	0.000114574	0.0003	0.0003
45.9717	0.000343721	0.0002	0.0001
45.9961	0.000229148	0.0005	0
46.0205	0	0.0001	0.0002
46.0449	0.000343721	0.0001	0.0003
46.0693	0.000343721	0.0001	0.0003
46.0938	0.000343721	0.0005	0.0005
46.1182	0.000229148	0.0004	0.0003
46.1426	0	0.0003	0.0003
46.167	0	0.0002	0.0007
46.1914	0	0.0001	0.0001
46.2158	0.000458295	0.0002	0.0003
46.2402	0.000343721	0.0001	0.0002
46.2646	0.000458295	0.0004	0.0001
46.2891	0.000229148	0.0002	0
46.3135	0.000343721	0.0002	0.0003
46.3379	0.000114574	0.0003	0.0001
46.3623	0.000343721	0.0002	0.0007
46.3867	0.000458295	0.0001	0.0004
46.4111	0.000229148	0.0007	0.0007
46.4355	0.000114574	0.0004	0.0002
46.46	0.000114574	0.0003	0.0005
46.4844	0	0.0001	0.0003
46.5088	0.000114574	0.0003	0.0006
46.5332	0	0.0001	0.0001
46.5576	0	0	0.0005
46.582	0.000343721	0.0003	0.0001
46.6064	0.000114574	0.0001	0.0001
46.6309	0.000114574	0.0003	0.0003
46.6553	0.000114574	0.0003	0.0008
46.6797	0.000343721	0.0003	0.0002
46.7041	0.000114574	0.0002	0.0001
46.7285	0.000229148	0.0003	0.0002
46.7529	0.000458295	0.0002	0.0001
46.7773	0	0.0005	0.0003
46.8018	0.000114574	0	0.0001
46.8262	0.000343721	0.0003	0.0003
46.8506	0.000343721	0.0004	0.0001
46.875	0	0.0002	0.0002
46.8994	0.000343721	0.0004	0
46.9238	0.000458295	0.0005	0.0005
46.9482	0.000343721	0.0002	0.0003
46.9727	0.000343721	0.0001	0.0002
46.9971	0.000114574	0.0001	0.0002
47.0215	0	0.0001	0.0003
47.0459	0.000458295	0.0002	0.0003
47.0703	0.000229148	0.0001	0.0002
47.0947	0.000114574	0.0006	0.0001
47.1191	0.000343721	0.0001	0
47.1436	0	0.0001	0.0002
47.168	0.000114574	0.0002	0.0001
47.1924	0	0.0004	0
47.2168	0.000114574	0	0.0004
47.2412	0	0.0001	0.0005
47.2656	0	0.0003	0.0004
47.29	0.000114574	0.0001	0
47.3145	0.000343721	0.0001	0.0002
47.3389	0.000229148	0	0.0001
47.3633	0.000229148	0	0.0002
47.3877	0.000343721	0.0001	0.0001
47.4121	0.000458295	0	0.0004
47.4365	0.000114574	0.0001	0.0005
47.4609	0.000114574	0.0004	0.0003
47.4854	0.000343721	0.0003	0.0005
47.5098	0.000114574	0.0003	0.0002
47.5342	0.000229148	0.0002	0
47.5586	0.000114574	0.0004	0.0002
47.583	0.000458295	0.0001	0.0002
47.6074	0.000229148	0.0001	0.0002
47.6318	0	0.0004	0.0002
47.6563	0.000572869	0.0004	0
47.6807	0.000114574	0.0002	0
47.7051	0	0.0003	0.0005
47.7295	0.000114574	0.0001	0.0003
47.7539	0.000114574	0.0001	0.0005
47.7783	0.000114574	0	0.0001
47.8027	0.000343721	0.0004	0.0003
47.8271	0.000229148	0.0004	0.0005
47.8516	0	0.0002	0.0004
47.876	0.000343721	0.0003	0.0002
47.9004	0.000114574	0.0003	0
47.9248	0.000114574	0.0003	0.0002
47.9492	0	0	0.0002
47.9736	0.000229148	0.0003	0.0004
47.998	0.000343721	0.0002	0.0001
48.0225	0.000229148	0.0004	0.0001
48.0469	0	0.0005	0
48.0713	0.000343721	0.0003	0.0004
48.0957	0.000114574	0.0003	0.0001
48.1201	0.000229148	0.0001	0.0001
48.1445	0.000114574	0.0006	0.0003
48.1689	0.000229148	0.0001	0.0002
48.1934	0.000343721	0	0.0002
48.2178	0.000229148	0.0003	0.0001
48.2422	0.000458295	0.0001	0.0001
48.2666	0.000114574	0.0003	0.0004
48.291	0.000229148	0.0003	0.0001
48.3154	0.000114574	0.0002	0.0004
48.3398	0.000114574	0.0006	0.0002
48.3643	0.000229148	0.0004	0.0002
48.3887	0.000229148	0.0001	0.0002
48.4131	0.000114574	0.0001	0.0002
48.4375	0.000114574	0.0003	0.0003
48.4619	0.000229148	0	0.0002
48.4863	0.000229148	0.0003	0.0001
48.5107	0	0.0004	0.0001
48.5352	0.000343721	0.0001	0.0002
48.5596	0	0.0001	0.0003
48.584	0.000229148	0	0.0001
48.6084	0.000458295	0.0006	0.0003
48.6328	0.000343721	0.0001	0.0002
48.6572	0.000229148	0.0004	0.0002
48.6816	0.000114574	0.0006	0.0003
48.7061	0.000229148	0.0003	0.0006
48.7305	0	0.0005	0.0004
48.7549	0.000343721	0.0003	0.0003
48.7793	0.000114574	0.0002	0.0001
[truncated: 49 more rows]
