# Supplementary material for: Stable pure-green organic light-emitting diodes toward Rec.2020 standard
Source: Nat Commun. 2024 May 23;15:4394. doi: 10.1038/s41467-024-48659-6 (PMC11116534; doi:10.1038/s41467-024-48659-6)
Supplement: Supplementary file 3 — Source data [file 41467_2024_48659_MOESM3_ESM.zip › Source Data/Source Data Fig. 3.xlsx]

## Sheet: 3a
Wavelength (nm)	EL Intensity	EL Intensity	EL Intensity
380	0.000470752	0.000639661	0
381	0	0	0
382	0	0	0
383	0	0	0
384	0	0	0
385	0.000307755	0	0
386	2.48618e-05	0	0
387	2.87837e-05	0	0
388	0	0	0
389	0	0	0
390	0	0	0
391	0.000847195	0	0
392	0.000279701	0	0
393	0.00116	0	0
394	0.000845739	0.000264874	0
395	0.00215	0	0
396	0.000694135	0	0
397	0.000730426	0	0
398	0.0013	0.000356224	5.11092e-05
399	0	0	0
400	0.00165	0	0
401	0.00134	0	0
402	0.00162	0	0
403	0.00193	0	2.3249e-05
404	0.00175	0	0
405	0.00070105	0	0
406	0.00266	0	3.44473e-06
407	0.00225	0	0.000150523
408	0.00186	0	0
409	0.00268	0	0
410	0.00261	0	0
411	0.00312	0	0
412	0.00266	0	0
413	0.00285	0.000139487	0
414	0.00292	0	0
415	0.00427	0	0
416	0.00359	0	0
417	0.00437	0	0
418	0.0039	0	0
419	0.00304	0	0
420	0.00402	0	0
421	0.00379	0	0
422	0.00397	2.63279e-05	0
423	0.0045	0.000247208	0
424	0.00331	0	0
425	0.00413	0.000292857	0
426	0.00325	0	0
427	0.00347	0	0
428	0.0029	0	0
429	0.00385	7.77354e-06	0
430	0.00358	0	4.86726e-05
431	0.00343	0.00029132	3.59884e-05
432	0.00279	0	6.32218e-05
433	0.00322	0.000183486	0
434	0.00308	0	0
435	0.0028	0	0
436	0.00276	0	7.81322e-05
437	0.00295	0	0
438	0.00286	0.000194741	0.000130254
439	0.00272	0	0
440	0.0031	4.31564e-05	0
441	0.00235	0	0.000165626
442	0.00355	0.000262602	0
443	0.00173	0	0
444	0.00208	2.99489e-05	0
445	0.00282	5.46175e-05	0.000289181
446	0.00227	0	0.000187135
447	0.00244	0	0
448	0.00231	0	0
449	0.00201	0.000322509	0
450	0.00247	0	0
451	0.0021	0	0.000146036
452	0.00202	0	0
453	0.002	0	0
454	0.00238	0	0.000434286
455	0.0017	0.000172459	0.000459408
456	0.00206	8.01649e-05	0.000728027
457	0.00177	0.00013249	4.37868e-05
458	0.0025	0.000259611	0.000512672
459	0.00221	0.000494159	0.000469055
460	0.00207	3.67196e-05	0.000271393
461	0.00205	0	0.000883313
462	0.00189	0.000416176	0.00118
463	0.00254	0	0.00143
464	0.00206	0.000295112	0.00154
465	0.00236	0.000722854	0.00212
466	0.00233	0.00034567	0.00271
467	0.00232	0.00097751	0.00259
468	0.00264	0.00108	0.00272
469	0.00227	0.000620086	0.00313
470	0.00199	0.0014	0.00362
471	0.00277	0.00145	0.00373
472	0.00263	0.00167	0.00452
473	0.00247	0.00238	0.00513
474	0.00287	0.00218	0.00575
475	0.00389	0.00204	0.00651
476	0.00355	0.00219	0.00732
477	0.00396	0.00281	0.0079
478	0.00454	0.00342	0.00856
479	0.00515	0.00317	0.0089
480	0.00533	0.0032	0.01018
481	0.0065	0.00431	0.01104
482	0.00781	0.00486	0.01264
483	0.0099	0.00547	0.01345
484	0.01208	0.00611	0.01495
485	0.01465	0.00697	0.0163
486	0.01762	0.00894	0.0184
487	0.0218	0.0109	0.01994
488	0.02625	0.01235	0.02224
489	0.03155	0.01526	0.02574
490	0.03903	0.01749	0.02862
491	0.04738	0.02182	0.03197
492	0.05672	0.02643	0.0361
493	0.06844	0.03156	0.04165
494	0.08246	0.03904	0.0477
495	0.09646	0.04651	0.0545
496	0.11491	0.05444	0.06219
497	0.1355	0.06576	0.07194
498	0.15924	0.07761	0.08295
499	0.18539	0.09196	0.09519
500	0.21334	0.10853	0.10954
501	0.24595	0.12625	0.12476
502	0.27837	0.14674	0.14353
503	0.31844	0.16983	0.16318
504	0.35683	0.1947	0.18501
505	0.39656	0.22345	0.21007
506	0.43947	0.25258	0.23691
507	0.48758	0.28597	0.26615
508	0.53273	0.32111	0.29724
509	0.58064	0.35651	0.33107
510	0.62537	0.39643	0.36391
511	0.67104	0.43611	0.4029
512	0.71637	0.47895	0.44166
513	0.76022	0.52175	0.48305
514	0.80079	0.56755	0.52512
515	0.838	0.61272	0.56735
516	0.87223	0.65356	0.60733
517	0.90281	0.69965	0.65178
518	0.93178	0.74267	0.69515
519	0.95372	0.78298	0.73426
520	0.97162	0.81909	0.7758
521	0.98503	0.85725	0.81268
522	0.99429	0.88814	0.84878
523	1	0.9154	0.88029
524	0.99915	0.93957	0.90827
525	0.99351	0.96071	0.93391
526	0.98589	0.9782	0.95623
527	0.97647	0.98989	0.9756
528	0.96122	0.99551	0.9858
529	0.94385	1	0.99456
530	0.92436	0.99695	0.99987
531	0.90129	0.99112	1
532	0.87715	0.97946	0.99299
533	0.85224	0.96475	0.98737
534	0.82673	0.94861	0.97579
535	0.79537	0.92866	0.96152
536	0.76838	0.90746	0.94323
537	0.74052	0.88141	0.92127
538	0.7127	0.85254	0.89829
539	0.68362	0.82626	0.87124
540	0.6555	0.79471	0.84337
541	0.62855	0.76636	0.81674
542	0.60249	0.73618	0.78747
543	0.57764	0.70691	0.75795
544	0.55098	0.67672	0.72956
545	0.52893	0.64648	0.69774
546	0.50637	0.61893	0.66926
547	0.48424	0.59136	0.64213
548	0.46384	0.56688	0.61585
549	0.44528	0.54078	0.58802
550	0.42528	0.51667	0.56228
551	0.4088	0.49319	0.5373
552	0.39245	0.47239	0.51342
553	0.37562	0.45157	0.49181
554	0.36032	0.43069	0.47002
555	0.34689	0.41276	0.44943
556	0.33278	0.3938	0.4305
557	0.31987	0.37749	0.41203
558	0.30703	0.36193	0.39628
559	0.296	0.34737	0.37782
560	0.28476	0.33209	0.36168
561	0.27334	0.31771	0.34768
562	0.26314	0.30541	0.33257
563	0.25309	0.29372	0.31983
564	0.24507	0.28224	0.30799
565	0.23478	0.27045	0.2961
566	0.22621	0.26028	0.28406
567	0.21717	0.25106	0.27353
568	0.20855	0.24004	0.26267
569	0.20108	0.23065	0.25374
570	0.19305	0.22135	0.24415
571	0.18561	0.21328	0.23491
572	0.17812	0.2051	0.22769
573	0.17077	0.19643	0.2187
574	0.16496	0.1882	0.21042
575	0.15703	0.18148	0.2027
576	0.15035	0.17299	0.19564
577	0.1443	0.1669	0.18866
578	0.13916	0.16044	0.18115
579	0.13293	0.15315	0.1752
580	0.12726	0.14687	0.16804
581	0.12125	0.14115	0.16166
582	0.11636	0.13469	0.15613
583	0.11092	0.12888	0.15014
584	0.10609	0.12379	0.14526
585	0.10116	0.1176	0.13959
586	0.09632	0.11271	0.13445
587	0.09209	0.10781	0.12938
588	0.08799	0.10297	0.12504
589	0.08423	0.09791	0.11983
590	0.08014	0.0938	0.11561
591	0.07676	0.08971	0.11086
592	0.07269	0.08566	0.10639
593	0.06951	0.08175	0.10239
594	0.06614	0.07804	0.09865
595	0.06381	0.07451	0.09474
596	0.06069	0.07151	0.09147
597	0.05781	0.06788	0.08823
598	0.05485	0.06529	0.0843
599	0.05301	0.06209	0.08151
600	0.0503	0.05971	0.07904
601	0.04884	0.05675	0.07631
602	0.04593	0.05382	0.07307
603	0.04436	0.05202	0.07044
604	0.04252	0.04957	0.06756
605	0.04044	0.04756	0.06597
606	0.03877	0.04559	0.06348
607	0.03646	0.0434	0.06148
608	0.0357	0.04175	0.05934
609	0.03388	0.03952	0.05715
610	0.03255	0.03808	0.0556
611	0.03136	0.03651	0.05366
612	0.02978	0.03512	0.05147
613	0.02901	0.03361	0.05002
614	0.02796	0.0323	0.04856
615	0.02669	0.03131	0.0469
616	0.02529	0.02989	0.04551
617	0.0245	0.02862	0.0442
618	0.02352	0.02727	0.0429
619	0.02249	0.02679	0.04209
620	0.02162	0.02556	0.04047
621	0.02082	0.02458	0.03922
622	0.01984	0.02353	0.03786
623	0.01938	0.02273	0.03697
624	0.01889	0.02255	0.03609
625	0.01804	0.02096	0.03509
626	0.01706	0.02031	0.03423
627	0.01636	0.01951	0.03281
628	0.01583	0.01936	0.03242
629	0.01564	0.01863	0.03161
630	0.015	0.01741	0.03047
631	0.01423	0.01718	0.02991
632	0.01365	0.01708	0.02923
633	0.01325	0.01606	0.02829
634	0.01262	0.01543	0.02751
635	0.01202	0.01449	0.02679
636	0.01204	0.01448	0.02618
637	0.01132	0.01401	0.02574
638	0.01106	0.01326	0.02471
639	0.01102	0.01275	0.02428
640	0.01043	0.0125	0.0235
641	0.01019	0.01204	0.02271
642	0.00986	0.01167	0.02249
643	0.00961	0.01094	0.02216
644	0.00891	0.01061	0.02151
645	0.0086	0.00976	0.02056
646	0.00861	0.0096	0.02023
647	0.00815	0.00953	0.01994
648	0.00794	0.00934	0.01963
649	0.00733	0.00929	0.01934
650	0.00724	0.0089	0.0185
651	0.00641	0.00837	0.01822
652	0.00631	0.00811	0.01757
653	0.0063	0.00762	0.01728
654	0.00603	0.0076	0.01682
655	0.00624	0.00694	0.01627
656	0.0057	0.00656	0.01602
657	0.00528	0.00641	0.01567
658	0.00482	0.00632	0.01533
659	0.00478	0.00635	0.01517
660	0.00473	0.00592	0.01472
661	0.00463	0.0059	0.01439
662	0.00402	0.00601	0.01406
663	0.00426	0.00567	0.01379
664	0.00381	0.00537	0.01325
665	0.00387	0.00499	0.013
666	0.00406	0.00482	0.01271
667	0.0035	0.00456	0.01268
668	0.00357	0.00518	0.01239
669	0.00319	0.00455	0.01193
670	0.00311	0.00435	0.01185
671	0.00297	0.00432	0.01126
672	0.00306	0.00431	0.011
673	0.00292	0.00432	0.01083
674	0.00286	0.00443	0.01103
675	0.00264	0.00386	0.01056
676	0.00213	0.00385	0.01005
677	0.00233	0.00349	0.01012
678	0.00201	0.00326	0.00984
679	0.00174	0.00338	0.00977
680	0.00199	0.00363	0.00948
681	0.00183	0.00356	0.00917
682	0.00177	0.00345	0.00918
683	0.00191	0.00278	0.00844
684	0.00193	0.00289	0.0088
685	0.00183	0.00278	0.00873
686	0.00146	0.00294	0.00837
687	0.00138	0.0024	0.00796
688	0.00172	0.00204	0.00832
689	0.00131	0.00234	0.00817
690	0.00155	0.00247	0.00779
691	0.000979247	0.002	0.00769
692	0.000973614	0.00207	0.00757
693	0.00136	0.00233	0.00735
694	0.00132	0.00172	0.00725
695	0.00107	0.00156	0.007
696	0.000979999	0.00166	0.0073
697	0.000664258	0.00176	0.00692
698	0.00141	0.00119	0.00682
699	0.000721003	0.00182	0.00656
700	0.000939708	0.00128	0.00611
701	0.000865874	0.000968317	0.00619
702	0.000890732	0.00142	0.00633
703	0.000497842	0.00118	0.00605
704	0.00083426	0.000468606	0.00581
705	0.000373445	0.00113	0.00597
706	0.000505458	0.00126	0.00597
707	0.000430429	0.00101	0.00553
708	0.000530224	0.00116	0.00534
709	0.000938885	0.00084612	0.00552
710	0.000739704	0.000712885	0.00526
711	0.00092397	0.00121	0.00473
712	0.000229584	0.00116	0.00534
713	0.000361196	0.00109	0.00529
714	0.000480943	0.000535408	0.00476
715	0.000404327	0.00105	0.00516
716	5.50005e-05	0.000601717	0.0046
717	0.000277455	0.000951626	0.00457
718	0	0.000843147	0.00444
719	0.000264805	0.00107	0.00509
720	0.000858428	0.000750306	0.0048
721	3.00469e-05	0.000419274	0.00447
722	3.09935e-05	0.000816948	0.0039
723	0.000541817	0.000571841	0.00386
724	0.000482662	0.000820126	0.00384
725	0.000524666	0.000927696	0.00397
726	0.000238579	0.00061652	0.0038
727	4.72515e-05	0.000256409	0.00345
728	0.000248085	0.000149883	0.00403
729	0	0.000868207	0.00343
730	0.000204606	0.000519423	0.0033
731	0.000975788	0.00136	0.00306
732	0.000207503	0.000187011	0.00371
733	0.000162593	0.000608992	0.0032
734	0	0.000651002	0.00315
735	0	0.000521375	0.00321
736	3.98418e-05	0	0.00264
737	0.000961865	1.05702e-05	0.00206
738	0	0.00065606	0.00326
739	0.000287773	0.000517693	0.00229
740	0.000270652	0.00058614	0.00192
741	0.000582865	0.000593783	0.00202
742	0.00051759	0.000934166	0.00229
743	0.000456711	0.00021246	0.00212
744	0.000316966	0	0.00235
745	0.000222822	0.000479694	0.00212
746	0	0.000605725	0.0016
747	0	0	0.00124
748	6.50466e-05	0.000264831	0.00228
749	0.000511665	0.000599518	0.00241
750	0	0.000373297	0.00309
751	0.000661476	0.000757279	0.00236
752	0.000296	0	0.000958578
753	0	0	0.00145
754	0	0.000368292	0.00182
755	0	0	0.00127
756	0	0	0.00115
757	0	0	0.00177
758	0	0.000235168	0.00153
759	0	0	0.00109
760	0	0.000738892	0.00142
761	0	0.000511654	0.00117
762	0	0	0.00158
763	0.000431063	1.15851e-05	0
764	0	0	0.000183813
765	0	0	0.000465464
766	0	0	0.00132
767	0	0.00041285	0.00136
768	0	0.00122	0.000648831
769	0	0.000333508	0.00065904
770	5.45622e-05	0	0.00226
771	0.000845473	0	0.00187
772	0.00128	0.000237348	0
773	0	0	0
774	0	0	0.00183
775	0.00091738	0	0.000228898
776	0	0.00129	0.00068616
777	0	0.000486535	0.00102
778	0	0.000645966	0.00144
779	0	0.000874096	0.00183
780	0	0	0.000656576

## Sheet: 3b
Luminance (cd m-2)	D1 EQE (%)	Luminance (cd m-2)	D2 EQE (%)	Luminance (cd m-2)	D3 EQE (%)
1.45247	25.1119	1.85506	24.9194	0.13696	18.3373
2.8948	24.9977	5.72455	24.1691	0.6876	15.0737
5.34855	23.9847	14.0465	23.7288	2.51627	15.1887
13.2586	21.8937	31.6869	22.9837	6.94839	15.4646
20.798	20.7303	67.2562	22.2288	16.0204	15.8977
31.2345	19.6589	129.849	21.4713	32.9121	16.0306
45.2469	18.6697	227.825	20.771	62.6209	16.1397
63.5421	17.7397	367.094	20.028	111.081	16.2081
86.9944	16.9013	553.69	19.3346	184.26	16.3137
116.469	16.1124	790.32	18.6421	282.678	16.2552
154.236	15.5064	1085.01	18.0513	403.715	16.1679
199.328	14.8061	1433.71	17.4362	543.021	16.0651
254.011	14.1796	1843.03	16.8639	698.589	15.9432
319.158	13.5826	2315.26	16.3287	870.152	15.7915
396.089	13.0372	2850.52	15.8142	1064.15	15.7076
485.954	12.519	3446.96	15.3131	1272.69	15.5486
589.281	12.0258	4105.4	14.8303	1500.82	15.3875
706.584	11.5518	4859.58	14.5676	1749.62	15.2309
843.867	11.1522	5649.23	14.0837	2019.61	15.0612
993.538	10.7333	6509.73	13.7145	2312.17	14.89
1159.61	10.3426	7428.31	13.2924	2627.67	14.71
1342.41	9.97011			2968.17	14.5333
1541.9	9.61565			3332.04	14.3422
1757.96	9.27758			3723.4	14.1504
1992.07	8.96118			4142.06	13.9559
2243.4	8.65504			4614.01	13.9302
2512.82	8.36871			5092.78	13.7095
2798.95	8.09063			5607.68	13.4734
3103.34	7.82297			6156.94	13.2918
3427.18	7.57192			6740.92	13.0829
3770.89	7.3295			7362.02	12.8431
4164.53	7.20179			8026.38	12.6567
4553.73	6.95661			8731.36	12.4258
4975.73	6.76894
5418.63	6.56728
5893.8	6.37791
6392.63	6.17808

## Sheet: 3c
Time (hrs)	D1 EL Intensity	Time (hrs)	D2 EL Intensity	Time (hrs)	D3 EL Intensity
0.00252	1	0.00247	1	0.0027	1
0.10722	1.0079	0.14695	1.00296	0.29862	1.01156
0.17184	1.00888	0.20651	1.00394	0.44063	1.01257
0.21914	1.01086	0.25857	1.00493	0.50296	1.01357
0.26911	1.01185	0.30962	1.00493	0.62785	1.01458
0.33294	1.01185	0.43375	1.00394	0.73353	1.01357
0.41675	1.01382	0.52231	1.00493	0.84396	1.01458
0.46278	1.01382	0.57421	1.00493	0.89105	1.01559
0.52148	1.01481	0.66104	1.00493	1.01461	1.01559
0.56521	1.01579	0.71258	1.00493	1.20071	1.01559
0.63495	1.01579	0.79525	1.00493	1.50123	1.01659
0.71553	1.01678	0.86627	1.00493	1.68994	1.0176
0.76157	1.01678	0.95307	1.00493	1.86009	1.01659
0.81035	1.01678	1.00444	1.00493	2.04665	1.0176
0.86187	1.01777	1.2114	1.00493	2.22212	1.0176
0.9294	1.01777	1.41083	1.00493	2.51492	1.0186
1.01013	1.01777	1.58608	1.00394	2.68973	1.0176
1.18208	1.01876	1.7793	1.00493	2.86149	1.0186
1.36097	1.01974	1.9798	1.00493	3.0502	1.0186
1.53367	1.02073	2.15114	1.00493	3.22109	1.0186
1.74205	1.02073	2.34857	1.00394	3.44037	1.01961
1.92337	1.02172	2.53382	1.00493	3.68474	1.01961
2.12233	1.02172	2.71313	1.00493	3.86112	1.0186
2.31375	1.0227	2.88567	1.00394	4.03582	1.01961
2.48631	1.02172	3.05903	1.00394	4.2181	1.0186
2.67623	1.0227	3.25076	1.00394	4.48054	1.01961
2.85585	1.0227	3.42085	1.00394	4.67556	1.01961
3.04755	1.0227	3.59641	1.00394	4.84713	1.01961
3.22544	1.0227	3.76699	1.00394	5.01951	1.01961
3.40037	1.0227	3.95067	1.00296	5.19163	1.02061
3.58128	1.02369	4.13891	1.00296	5.43615	1.01961
3.75198	1.02369	4.31589	1.00296	5.6744	1.02061
3.94457	1.0227	4.48618	1.00296	5.88524	1.02061
4.149	1.02369	4.65873	1.00296	6.07047	1.0186
4.33546	1.02369	4.84211	1.00296	6.25701	1.02061
4.53236	1.0227	5.04033	1.00296	6.45397	1.02061
4.71543	1.0227	5.23086	1.00296	6.74153	1.01961
4.89456	1.0227	5.41759	1.00197	6.91898	1.02061
5.08479	1.0227	5.59862	1.00197	7.09185	1.02061
5.26572	1.02172	5.78487	1.00197	7.28089	1.02061
5.43909	1.02172	5.95738	1.00197	7.4652	1.01961
5.62798	1.0227	6.66081	1.00099	7.75319	1.02061
5.8191	1.0227	6.86151	1.00197	7.92592	1.0186
6.00305	1.0227	7.04973	1.00197	8.11652	1.02061
6.17447	1.02172	7.32393	1.00099	8.30691	1.02061
6.35163	1.02172	7.51974	1.00099	8.53087	1.02061
6.53018	1.02172	7.72317	1.00099	8.73181	1.02061
6.70206	1.02172	7.94649	1.00099	8.92036	1.02061
6.87509	1.02073	8.13927	1.00099	9.09346	1.01961
7.06971	1.02073	8.33987	1	9.27086	1.02061
7.27517	1.02073	8.54826	1	9.45291	1.02061
7.45047	1.02073	8.78669	1.00099	9.6254	1.02061
7.63229	1.02073	8.95708	1	9.80099	1.02061
7.81353	1.01974	9.12986	1	10.0008	1.02061
8.00956	1.01974	9.39263	0.99901	10.1851	1.02061
8.21273	1.01974	9.61222	1	10.4234	1.02061
8.40045	1.01876	9.80621	1	10.6031	1.01961
8.58619	1.01876	9.99692	1	10.8444	1.02061
8.76588	1.01876	10.1988	1	11.0853	1.02061
8.96416	1.01777	10.4085	1	11.2614	1.02061
9.13709	1.01876	10.6302	0.99901	11.451	1.02061
9.31919	1.01678	10.8871	0.99901	11.6253	1.01961
9.49706	1.01777	11.0865	0.99901	11.7967	1.02061
9.68932	1.01678	11.2761	0.99901	11.9699	1.02061
9.88762	1.01678	11.5344	0.99901	12.1454	1.02061
10.0633	1.01579	11.7324	0.99901	12.4337	1.02061
10.2395	1.01579	11.9554	0.99901	12.782	1.01961
10.4203	1.01678	12.1307	0.99803	13.1174	1.01961
10.5928	1.01481	12.3934	0.99803	13.3718	1.01961
10.7691	1.01481	12.679	0.99803	13.6311	1.01961
10.948	1.01481	12.9432	0.99704	13.9489	1.02061
11.1334	1.01481	13.226	0.99704	14.2344	1.01961
11.3043	1.01382	13.4914	0.99803	14.4933	1.0186
11.481	1.01382	13.7936	0.99704	14.7551	1.01961
11.6579	1.01382	14.0974	0.99704	15.0273	1.01961
11.8385	1.01382	14.38	0.99704	15.3439	1.01961
12.0136	1.01382	14.6825	0.99704	15.6113	1.01961
12.2911	1.01283	14.9597	0.99606	16.0777	1.01961
12.5438	1.01185	15.2689	0.99606	16.3303	1.0186
12.8229	1.01185	15.5676	0.99704	16.6497	1.0186
13.0981	1.01086	15.8786	0.99606	16.9153	1.01961
13.357	1.01086	16.1661	0.99606	17.2037	1.0186
13.6237	1.00987	16.4745	0.99606	17.471	1.0176
13.8993	1.00987	16.7411	0.99606	17.7352	1.01961
14.1596	1.00888	17.0801	0.99507	18.0079	1.0186
14.4354	1.00888	17.3686	0.99507	18.4025	1.01961
14.6936	1.00888	17.6807	0.99507	18.6672	1.0176
14.9684	1.0079	17.9452	0.99507	18.9358	1.0186
15.2287	1.00691	18.2407	0.99507	19.2331	1.0186
15.4933	1.00691	18.5439	0.99408	19.5002	1.0176
15.7636	1.00691	18.897	0.99408	19.7546	1.01961
16.0392	1.00592	19.1815	0.99507	20.0114	1.0176
16.3172	1.00494	19.4882	0.99408	20.3152	1.0186
16.5805	1.00395	19.7581	0.99408	20.5682	1.01659
16.847	1.00395	20.0804	0.99408	20.8212	1.0176
17.1043	1.00296	20.3664	0.99408	21.0942	1.0186
17.373	1.00296	20.6794	0.9931	21.3963	1.0176
17.6253	1.00197	20.9574	0.99408	21.6586	1.0176
17.8798	1.00099	21.2392	0.9931	21.9264	1.0186
18.1494	1.00197	21.5308	0.9931	22.2231	1.0176
18.4176	1.00099	21.8312	0.9931	22.4947	1.0176
18.6783	1.00099	22.1092	0.9931	22.7933	1.0176
18.9532	1.00099	22.4003	0.9931	23.0496	1.01659
19.3935	1	22.6625	0.9931	23.335	1.0176
19.6481	0.99901	23.4835	0.99211	24.6049	1.01659
19.9152	0.99901	23.766	0.99112	24.8757	1.0176
20.1757	0.99803	24.0953	0.99211	25.2553	1.01659
20.429	0.99704	24.3513	0.99211	25.6128	1.01559
20.6866	0.99704	24.7373	0.99112	25.87	1.01659
20.9634	0.99704	25.0119	0.99211	26.2286	1.01659
21.2407	0.99605	25.2843	0.99112	26.6953	1.01659
21.5037	0.99408	25.6282	0.99112	27.0029	1.01559
21.7568	0.99408	25.9462	0.99112	27.3106	1.01559
22.0267	0.99408	26.22	0.99112	27.5735	1.01659
22.3043	0.99408	26.5282	0.99014	27.8375	1.01559
22.5619	0.99408	26.8329	0.99014	28.1978	1.01559
22.8241	0.9921	27.1022	0.99014	28.4809	1.01659
23.0915	0.9921	27.3701	0.99014	28.7889	1.01559
23.3496	0.9921	27.6402	0.99014	29.0553	1.01659
23.6259	0.99112	27.9195	0.99014	29.5611	1.01559
23.8993	0.99112	28.203	0.98915	29.9431	1.01559
24.1554	0.99013	28.5196	0.98915	30.2063	1.01559
24.4371	0.98914	28.822	0.98915	30.5358	1.01559
24.7032	0.98914	29.0876	0.98915	30.8174	1.01559
24.9705	0.98914	29.3531	0.98915	31.0942	1.01559
25.2319	0.98815	29.6506	0.98915	31.6344	1.01559
25.5017	0.98815	30.4644	0.98817	32.0023	1.01458
25.7541	0.98717	30.7279	0.98817	32.3926	1.01458
26.1381	0.98667	31.0461	0.98817	32.6612	1.01458
26.3906	0.98608	31.3525	0.98718	33.0406	1.01458
26.6711	0.985	31.7023	0.98718	33.314	1.01458
26.9247	0.98519	31.9965	0.98718	33.6926	1.01458
27.1903	0.9847	32.373	0.98718	33.9777	1.01458
27.4637	0.98401	32.6847	0.98718	34.2576	1.01357
27.7371	0.98361	32.987	0.98718	34.6999	1.01357
27.9976	0.98263	33.3442	0.98718	35.0405	1.01458
28.2732	0.98223	33.6059	0.98619	35.2954	1.01458
28.5286	0.98174	33.8867	0.98718	35.7776	1.01458
28.7872	0.98105	34.2002	0.98718	36.0692	1.01357
29.0556	0.98055	34.5306	0.98609	36.3296	1.01357
29.3354	0.98026	34.8187	0.98619	36.5893	1.01458
29.6152	0.97848	35.1309	0.98609	36.8813	1.01458
29.8846	0.97957	35.4448	0.986	37.1939	1.01357
30.1409	0.97848	35.717	0.9854	37.4578	1.01357
30.3997	0.97818	36.03	0.9858	37.7221	1.01357
30.6546	0.9772	36.3543	0.98511	38.0765	1.01357
30.9132	0.9772	36.6217	0.98491	38.3919	1.01357
31.1817	0.97621	36.8952	0.98531	38.6497	1.01257
31.4431	0.97611	37.2091	0.98501	38.9114	1.01357
31.7103	0.97572	37.4789	0.98501	39.2095	1.01257
31.9695	0.97591	37.7597	0.98432	39.4632	1.01257
32.2244	0.97443	38.0701	0.98452	39.7193	1.01357
32.4878	0.97335	38.367	0.98471	39.9796	1.01357
32.7494	0.97315	38.6693	0.98432	40.3244	1.01357
33.0056	0.97256	38.9431	0.98412	40.5889	1.01257
33.283	0.97275	39.2164	0.98412	40.8665	1.01357
33.539	0.97196	39.5524	0.98412	41.1317	1.01257
33.8162	0.97177	39.8654	0.98393	41.4557	1.01257
34.07	0.97029	40.1405	0.98353	41.7119	1.01257
34.3272	0.9695	40.4128	0.98333	42.003	1.01156
34.5945	0.97048	40.7093	0.98353	42.2937	1.01257
34.8573	0.97068	41.0113	0.98323	42.5665	1.01257
35.122	0.96772	41.3065	0.98323	42.8201	1.01257
35.3773	0.96762	41.6154	0.98333	43.2129	1.01156
35.7598	0.96841	41.9021	0.98343	43.4875	1.01156
36.021	0.96742	42.1949	0.98304	43.7436	1.01257
36.2813	0.96663	42.5478	0.98304	44.1723	1.01257
36.5489	0.96723	42.8546	0.98274	44.5225	1.01257
36.817	0.96594	43.1418	0.98225	44.8041	1.01156
37.0695	0.96466	43.4183	0.98235	45.0737	1.01156
37.3335	0.96545	43.7124	0.98225	45.4382	1.01156
37.5876	0.96545	43.9856	0.98195	45.7402	1.01156
37.8413	0.96476	44.2583	0.98166	45.9984	1.01156
38.1033	0.96259	44.5393	0.98166	46.2567	1.01156
38.3653	0.96347	44.8494	0.98215	46.5204	1.01056
38.6248	0.96199	45.1358	0.98166	46.8255	1.01156
38.889	0.96249	45.4355	0.98146	47.0875	1.01156
39.1424	0.9619	45.7781	0.98047	47.3826	1.01056
39.3972	0.96061	46.0882	0.98037	47.7405	1.01156
39.6519	0.95962	46.3851	0.98097	48.0006	1.00955
39.9145	0.96041	46.689	0.98008	48.2813	1.01056
40.1825	0.95844	46.9974	0.98057	48.5469	1.01056
40.4578	0.95943	47.2683	0.98047	48.855	1.01056
40.7251	0.95933	47.5537	0.98008	49.127	1.01056
40.9854	0.95814	47.8393	0.97998	49.4311	1.00955
41.2538	0.95716	48.1267	0.98018	49.8236	1.01056
41.5085	0.95617	48.4276	0.98018	50.0881	1.00955
41.7811	0.95706	48.7063	0.97959	50.3439	1.00955
42.0442	0.95577	49.0118	0.97919	50.6158	1.00955
42.2965	0.95538	49.3052	0.97919	50.8766	1.00955
42.5857	0.95627	49.5611	0.97939	51.1404	1.00955
42.8539	0.95429	49.8532	0.97949	51.3979	1.00855
43.1088	0.95321	50.1167	0.97929	51.6626	1.00955
43.3648	0.95281	50.3925	0.97909	52.0198	1.00955
43.6374	0.954	50.6741	0.9787	52.2732	1.00754
43.905	0.95212	50.9592	0.9788	52.5585	1.00955
44.1661	0.95173	51.2488	0.9787	52.9837	1.00955
44.4398	0.95331	51.5376	0.9787	53.2464	1.00754
44.6948	0.95311	51.851	0.97791	53.5121	1.00855
44.9508	0.95084	52.1124	0.9784	53.8627	1.00855
45.2047	0.95094	52.4442	0.9783	54.1464	1.00855
45.4648	0.94985	52.7359	0.97751	54.4042	1.00955
45.7355	0.95054	53.0334	0.97751	54.746	1.00855
45.9881	0.94995	53.3486	0.97751	55.038	1.00855
46.2552	0.94808	53.6305	0.97722	55.2956	1.00855
46.5268	0.94926	53.9052	0.97751	55.5728	1.00855
46.7962	0.94738	54.1676	0.97702	55.8715	1.00855
47.0665	0.94827	54.4402	0.97761	56.172	1.00855
47.3227	0.94709	54.7538	0.97692	56.4278	1.00855
47.5898	0.946	55.0502	0.97722	56.692	1.00754
47.8457	0.9458	55.3827	0.97702	57.0928	1.00855
48.1072	0.94561	55.6697	0.97692	57.3467	1.00754
48.3809	0.946	55.9795	0.97653	57.6086	1.00855
48.6392	0.9462	56.2774	0.97594	57.8787	1.00855
48.9073	0.94432	56.5646	0.97653	58.1435	1.00754
49.1816	0.94521	56.8638	0.97623	58.4124	1.00754
49.437	0.94373	57.1216	0.97663	58.6711	1.00654
49.704	0.94314	57.4472	0.97574	58.9519	1.00754
49.9724	0.94225	57.7734	0.97564	59.2413	1.00754
50.2394	0.94215	58.0319	0.97554	59.5021	1.00553
50.5079	0.94156	58.3171	0.97604	59.7611	1.00654
50.773	0.94047	58.6037	0.97544	60.0282	1.00654
51.0273	0.94047	58.8796	0.97594	60.3463	1.00654
51.2943	0.93959	59.1705	0.97535	60.6092	1.00654
51.5623	0.94028	59.4553	0.97505	60.8732	1.00654
51.8316	0.93968	59.7103	0.97495	61.1362	1.00654
52.0889	0.93899	60.0315	0.97505	61.4053	1.00654
52.3558	0.9386	60.3141	0.97446	61.6736	1.00654
52.6115	0.9384	60.591	0.97446	61.9385	1.00654
52.8719	0.9384	60.8454	0.97416	62.2012	1.00553
53.1403	0.93751	61.1482	0.97426	62.5436	1.00654
53.399	0.93761	61.4138	0.97387	62.8118	1.00553
53.6609	0.9381	61.7122	0.97446	63.1862	1.00654
53.9244	0.93702	61.9766	0.97367	63.4742	1.00654
54.1914	0.93603	62.2321	0.97436	63.7332	1.00553
54.4597	0.93554	62.4864	0.97387	63.9925	1.00654
54.7266	0.93534	62.756	0.97318	64.3053	1.00543
54.9811	0.93455	63.02	0.97347	64.6799	1.00553
55.234	0.93445	63.3312	0.97327	64.938	1.00553
55.5026	0.93396	63.6292	0.97396	65.2064	1.00513
55.7571	0.93425	63.9658	0.97298	65.5039	1.00533
56.0129	0.93317	64.285	0.97278	65.7612	1.00503
56.2797	0.93228	64.5926	0.97288	66.0187	1.00503
56.5467	0.93198	64.8923	0.97258	66.3158	1.00523
56.7998	0.93159	65.1539	0.97278	66.574	1.00513
57.0546	0.93198	65.4748	0.97239	66.841	1.00543
57.3236	0.93149	65.7705	0.97258	67.1031	1.00493
57.5904	0.931	66.0334	0.97239	67.4168	1.00513
57.8566	0.93021	66.3096	0.97219	67.7225	1.00473
58.1236	0.93011	66.5786	0.97209	68.0007	1.00432
58.3917	0.92952	66.8677	0.97209	68.2902	1.00523
58.6522	0.92942	67.1442	0.97229	68.5483	1.00452
58.9156	0.92932	67.4104	0.97199	68.8098	1.00442
59.1827	0.92853	67.7066	0.9716	69.0843	1.00372
59.4496	0.92853	68.0364	0.9714	69.3652	1.00503
59.7105	0.93001	68.3628	0.9716	69.6251	1.00382
59.9706	0.92784	68.6876	0.97179	69.9266	1.00372
60.2377	0.92744	68.9885	0.97081	70.1826	1.00463
60.5046	0.92715	69.2568	0.97091	70.5002	1.00372
60.7575	0.92744	69.5416	0.9712	70.8593	1.00412
61.0258	0.92626	69.8266	0.97081	71.1201	1.00241
61.2914	0.92606	70.1179	0.97041	71.3821	1.00251
61.5582	0.92547	70.4096	0.97051	71.6403	1.00282
61.8261	0.92507	70.6996	0.96992	71.9994	1.00312
62.093	0.92517	70.9599	0.97012	72.2642	1.00251
62.3612	0.92448	71.2232	0.96982	72.5227	1.00342
62.6281	0.92399	71.5223	0.96972	72.7814	1.00322
62.8805	0.92438	71.8302	0.96963	73.038	1.00322
63.1475	0.9232	72.6205	0.96982	73.3071	1.00271
63.4145	0.923	72.9392	0.96972	73.6472	1.00322
63.6826	0.92369	73.2559	0.96953	73.9237	1.00342
63.9497	0.9228	73.5175	0.96854	74.2478	1.00342
64.2168	0.92261	73.8589	0.96913	74.519	1.00312
64.4845	0.92221	74.1291	0.96913	74.7958	1.00271
64.7422	0.92231	74.4675	0.96815	75.1699	1.00312
65.0106	0.92142	74.7668	0.96884	75.4296	1.00191
65.2762	0.92142	75.0226	0.96854	75.6901	1.00261
65.5432	0.92093	75.3064	0.96854	75.9534	1.00261
65.9666	0.923	75.5666	0.96854	76.3192	1.00211
66.2655	0.92142	75.8557	0.96874	76.5808	1.00141
66.5432	0.92132	76.147	0.96844	76.8529	1.00312
66.8003	0.92172	76.4504	0.96834	77.1144	1.00261
67.0664	0.91955	76.7151	0.96785	77.3767	1.00221
67.3417	0.92113	77.0153	0.96795	77.6427	1.00231
67.6008	0.91905	77.3182	0.96765	77.9049	1.00241
67.8557	0.91994	77.5841	0.96726	78.1864	1.00201
68.1234	0.91767	77.8921	0.96785	78.5164	1.00251
68.382	0.91925	78.16	0.96746	78.7721	1.00231
68.6433	0.91797	78.4157	0.96716	79.0407	1.00111
68.9113	0.91678	78.6736	0.96657	79.3122	1.00251
69.1697	0.91856	78.9648	0.96716	79.6824	1.00201
69.4299	0.91688	79.2607	0.96706	79.9468	1.00191
69.6868	0.91787	79.53	0.96686	80.2657	1.00151
69.9523	0.91599	79.811	0.96657	80.5904	1.00131
70.2121	0.91737	80.0912	0.96667	80.8522	1.0009
70.4763	0.91599	80.4161	0.96647	81.1138	1.0004
70.7672	0.91639	80.7226	0.96637	81.4205	1.00141
71.0222	0.9153	81.0361	0.96627	81.6958	1.00141
71.2954	0.91619	81.3141	0.96627	81.9687	1.0006
71.5527	0.91599	81.6118	0.96548	82.254	1.00131
71.8175	0.91412	81.8838	0.96637	82.5323	1.00161
72.0832	0.91471	82.1874	0.96578	82.8706	1.00111
72.3501	0.91352	82.4832	0.96588	83.124	1.0007
72.6087	0.91441	82.8207	0.96519	83.4376	1.0004
72.8615	0.91402	83.1435	0.96529	83.78	1.0007
73.1297	0.91422	83.4395	0.96548	84.0347	0.9997
73.3962	0.91224	83.7588	0.96489	84.2913	1.0006
73.6486	0.91382	84.0959	0.96548	84.5464	1.0001
73.9102	0.91283	84.4152	0.96499	84.9364	1.0005
74.1834	0.91283	84.7085	0.96489	85.2015	0.9998
74.4458	0.91244	85.028	0.96489	85.5303	1.00111
74.7114	0.91165	85.3093	0.96509	85.8012	1.0002
74.9693	0.91343	85.5656	0.96479	86.0962	1.0008
75.2265	0.91056	85.8327	0.96469	86.3748	0.9995
75.4927	0.91303	86.0942	0.9644	86.6583	1.0003
75.756	0.91066	86.3585	0.9644	86.938	1.0005
76.0091	0.91165	86.6857	0.9645	87.2575	1
76.2763	0.91135	86.9819	0.9643	87.5306	1.0008
76.5495	0.91106	87.2365	0.964	87.8193	0.9999
76.8111	0.91046	87.5524	0.96341	88.1974	1.0003
77.0751	0.90958	87.8415	0.9641	88.4555	1.0002
77.3328	0.91027	88.1581	0.96321	88.7276	0.9998
77.5998	0.90908	88.4239	0.96391	88.9802	0.9998
77.8605	0.91096	88.682	0.96351	89.2427	0.9996
78.1207	0.90809	88.9657	0.96341	89.5069	0.99889
78.389	0.90809	89.2285	0.96331	89.7654	0.9999
78.6546	0.90879	89.5202	0.96252	90.0431	0.9993
78.9218	0.90809	89.8282	0.96262	90.3259	1
79.1888	0.9074	90.1074	0.96321	90.6073	0.9999
79.4462	0.9079	90.3747	0.96282	90.8911	0.9992
79.7151	0.9078	90.6906	0.96272	91.1599	0.99759
79.9806	0.9075	90.9995	0.96193	91.5518	0.9995
80.2476	0.90691	91.3052	0.96272	91.8199	0.9994
80.5145	0.90632	91.6149	0.96223	92.1406	0.9993
80.7816	0.90622	91.9251	0.96174	92.403	0.99899
81.0458	0.90671	92.2103	0.96223	92.6705	0.99859
81.3114	0.90602	92.5064	0.96174	92.937	0.9996
81.5782	0.90513	92.7885	0.96154	93.2069	0.9995
81.8379	0.90721	93.056	0.96193	93.4762	0.99879
82.0901	0.90563	93.3198	0.96183	93.7424	0.99899
82.3586	0.90523	93.6211	0.96124	94.0252	0.99889
82.6242	0.90424	93.9087	0.96095	94.2941	0.99819
82.8787	0.90484	94.1609	0.96095	94.6357	0.99799
83.1457	0.90464	94.44	0.96124	94.9367	0.99849
83.4126	0.90484	94.7138	0.96105	95.1972	0.99799
83.6807	0.90375	95.0349	0.96075	95.5592	0.99789
83.9463	0.90326	95.3292	0.96016	95.8228	0.99779
84.2131	0.90415	95.6088	0.96065	96.0883	0.99809
84.4799	0.90286	96.1162	0.96045	96.3519	0.99729
84.7408	0.90257	96.3842	0.96026	96.6689	0.99809
84.9991	0.90276	96.6506	0.96036	96.9479	0.99859
85.2648	0.90286	96.9176	0.95976	97.2479	0.99759
85.5316	0.90188	97.7223	0.95996	97.6091	0.99739
85.7986	0.90168	98.0609	0.95986	97.8749	0.99779
86.0657	0.90227	98.3331	0.95947	98.1561	0.99829
86.334	0.90227	98.6188	0.95986	98.4104	0.99678
86.5995	0.90158	98.9991	0.95888	98.7553	0.99688
86.8674	0.90286	99.3076	0.95917	99.0238	0.99789
87.1261	0.90109	99.5945	0.95878	99.3013	0.99688
87.3854	0.90089	99.8716	0.95888	99.648	0.99739
87.6543	0.90069	100.171	0.95897	99.914	0.99618
87.9136	0.90049	100.471	0.95848	100.196	0.99729
88.1805	0.9001	100.785	0.95828	100.457	0.99678
88.4474	0.9003	101.146	0.95809	100.758	0.99678
88.7143	0.89911	101.421	0.95819	101.039	0.99729
88.9831	0.89921	101.737	0.95799	101.35	0.99739
89.2488	0.89911	102.073	0.95759	101.606	0.99537
89.5157	0.89872	102.366	0.95779	101.901	0.99658
89.7827	0.89832	102.65	0.9575	102.164	0.99648
90.0423	0.89852	102.917	0.9575	102.42	0.99668
90.3108	0.89803	103.206	0.9574	102.687	0.99698
90.5763	0.89773	103.531	0.9571	103.018	0.99618
90.8432	0.89783	103.824	0.9574	103.29	0.99648
91.1076	0.89733	104.101	0.957	103.557	0.99598
91.3747	0.89674	104.367	0.9572	103.812	0.99608
91.643	0.89714	104.685	0.9569	104.153	0.99658
91.901	0.89733	105.001	0.95671	104.454	0.99598
92.1599	0.89635	105.343	0.95651	104.723	0.99537
92.4275	0.89576	105.634	0.957	105.003	0.99558
92.6884	0.89605	105.946	0.9568	105.284	0.99608
92.9579	0.89615	106.269	0.95661	105.542	0.99588
93.2234	0.89605	106.541	0.95562	105.804	0.99578
93.4903	0.89497	106.808	0.95602	106.134	0.99568
93.7572	0.89506	107.065	0.95621	106.424	0.99548
94.0242	0.89497	107.353	0.95602	106.692	0.99517
94.2925	0.89427	107.7	0.95582	106.954	0.99578
94.558	0.89467	107.964	0.95592	107.255	0.99578
94.8248	0.89368	108.323	0.95523	107.512	0.99537
95.0924	0.89378	108.651	0.95503	107.806	0.99497
95.3495	0.89427	108.909	0.95582	108.095	0.99517
95.6602	0.89408	109.194	0.95513	108.469	0.99507
95.9371	0.89348	109.465	0.95562	108.785	0.99527
96.5878	0.89348	109.785	0.95483	109.047	0.99397
96.8881	0.89309	110.06	0.95414	109.331	0.99457
97.2678	0.8923	110.358	0.95503	109.596	0.99487
97.5516	0.8926	110.669	0.95464	109.892	0.99537
97.8218	0.8921	110.931	0.95473	110.165	0.99537
98.0737	0.89181	111.199	0.95444	110.429	0.99437
98.3512	0.89151	111.475	0.95444	110.765	0.99427
98.6044	0.89191	111.738	0.95414	111.05	0.99437
98.8744	0.89131	112.04	0.95404	111.313	0.99487
99.1463	0.89151	112.308	0.95434	111.574	0.99487
99.405	0.89062	112.594	0.95464	112.084	0.99427
99.6843	0.89042	112.849	0.95394	112.344	0.99407
99.9524	0.88944	113.127	0.95414	112.603	0.99447
100.75	0.88934	113.487	0.95365	112.906	0.99497
101.025	0.88914	113.747	0.95335	113.245	0.99397
101.377	0.88914	114.043	0.95375	113.502	0.99417
101.706	0.88845	114.301	0.95345	113.793	0.99346
102.017	0.88815	114.597	0.95345	114.056	0.99356
102.301	0.88815	114.885	0.95306	114.363	0.99417
102.598	0.88756	115.149	0.95335	114.7	0.99377
102.88	0.88746	115.484	0.95316	114.954	0.99336
103.162	0.88756	115.751	0.95296	115.223	0.99266
103.446	0.88736	116.012	0.95266	115.513	0.99316
103.746	0.88697	116.288	0.95237	115.884	0.99387
104.011	0.88638	116.61	0.95286	116.149	0.99306
104.348	0.88598	116.868	0.95237	116.408	0.99336
104.675	0.88549	117.17	0.95266	116.668	0.99236
104.977	0.88569	117.714	0.95187	116.934	0.99316
105.322	0.88519	117.991	0.95138	117.19	0.99377
105.637	0.8847	118.314	0.95178	117.489	0.99276
105.926	0.8844	118.578	0.95168	117.745	0.99336
106.227	0.88371	118.851	0.95148	118.035	0.99256
106.551	0.88371	119.147	0.95168	118.301	0.99246
106.843	0.88371	119.459	0.9503	118.564	0.99306
107.154	0.88272	120.025	0.95118	118.836	0.99196
107.412	0.88282	120.28	0.95128	119.14	0.99236
107.683	0.88282	120.565	0.9503	119.409	0.99196
107.983	0.88253	120.856	0.95118	119.669	0.99186
108.276	0.88154	121.14	0.95079	119.951	0.99276
108.551	0.88174	121.426	0.95069	120.21	0.99206
108.825	0.88154	121.683	0.95049	120.468	0.99196
109.103	0.88144	121.992	0.95049	120.728	0.99155
109.359	0.88085	122.282	0.95059	120.997	0.99216
109.658	0.88045	122.572	0.95039	121.271	0.99175
109.954	0.88045	122.826	0.9499	121.528	0.99165
110.241	0.88036	123.093	0.9503	121.787	0.99145
110.527	0.87976	124.136	0.9499	122.137	0.99135
110.785	0.87927	125.164	0.94961	122.392	0.99175
111.061	0.87917	126.223	0.94941	122.682	0.99165
111.324	0.87887	127.234	0.94832	122.948	0.99145
111.593	0.87838	128.343	0.94862	123.217	0.99175
111.874	0.87848	129.432	0.94813	124.259	0.99115
112.13	0.87799	130.484	0.94783	125.273	0.99085
112.403	0.87759	131.488	0.94744	126.295	0.99075
112.662	0.87769	132.532	0.94635	127.314	0.99045
112.924	0.87739	133.586	0.94606	128.349	0.99035
113.209	0.8768	134.622	0.94635	129.358	0.98894
113.469	0.877	135.658	0.94586	130.383	0.98944
113.74	0.87641	136.668	0.94527	131.407	0.99045
113.995	0.87601	137.682	0.94546	132.433	0.98924
114.249	0.87601	138.701	0.94497	133.453	0.98934
114.772	0.87572	139.732	0.94438	134.467	0.98914
115.064	0.87512	140.747	0.94398	135.512	0.98854
115.326	0.87453	141.776	0.94408	136.528	0.98844
115.607	0.87463	142.797	0.94339	137.546	0.98834
115.872	0.87453	143.812	0.94369	138.556	0.98783
116.152	0.87394	144.819	0.9426	139.577	0.98783
116.432	0.87335	145.831	0.943	140.717	0.98803
116.685	0.87364	146.879	0.94211	141.726	0.98783
116.957	0.87325	147.902	0.94093	142.741	0.98713
117.213	0.87285	148.928	0.94093	143.791	0.98693
117.476	0.87266	149.933	0.94093	144.851	0.98663
117.75	0.87246	150.945	0.94112	145.87	0.98622
118.026	0.87236	151.963	0.93974	147.044	0.98653
118.277	0.87127	152.98	0.93984	148.097	0.98512
118.534	0.87137	153.989	0.93945	149.124	0.98522
118.794	0.87117	155	0.93876	150.176	0.98502
119.053	0.87108	156.011	0.93817	151.254	0.98451
119.308	0.87088	157.042	0.93895	152.271	0.98512
119.567	0.87068	158.057	0.93817	153.348	0.98411
119.834	0.87029	159.061	0.93836	154.37	0.98421
120.088	0.87009	160.069	0.93787	155.388	0.98371
120.352	0.86979	161.074	0.93669	156.409	0.98411
120.617	0.87009	162.102	0.93748	157.422	0.98391
120.882	0.8694	163.107	0.93619	158.471	0.98361
121.152	0.8694	164.149	0.93639	159.553	0.98291
121.408	0.8695	165.182	0.9356	160.629	0.9823
121.678	0.86841	166.205	0.93609	161.636	0.9827
121.941	0.86811	167.239	0.93511	162.641	0.9822
122.203	0.86831	168.257	0.93442	164.117	0.98301
122.462	0.86792	169.282	0.93442	165.156	0.9825
122.717	0.86772	170.289	0.93442	166.215	0.9824
122.987	0.86683	171.321	0.93402	167.234	0.9822
123.252	0.86713	172.342	0.93393	168.256	0.9821
124.257	0.86584	173.348	0.93245	169.311	0.9817
125.268	0.86476	174.424	0.93314	170.335	0.9818
126.292	0.86397	175.448	0.93245	171.347	0.98059
127.321	0.86288	176.463	0.93097	172.377	0.98069
128.325	0.8612	177.498	0.93156	173.418	0.98019
129.372	0.8616	178.503	0.93087	174.479	0.97999
130.387	0.86012	179.527	0.93097	175.489	0.97989
131.396	0.85824	180.544	0.93107	176.504	0.97959
132.415	0.85844	181.552	0.93087	177.593	0.97929
133.444	0.85706	182.577	0.93028	178.624	0.97919
134.45	0.85587	183.59	0.93008	179.664	0.97838
135.462	0.85429	184.593	0.92959	180.676	0.97878
136.473	0.8538	185.638	0.92939	181.697	0.97858
137.477	0.85291	186.641	0.92909	182.726	0.97818
138.49	0.85143	187.659	0.9288	183.791	0.97798
139.495	0.85084	188.683	0.92791	184.839	0.97758
140.5	0.84965	189.698	0.92801	185.863	0.97808
141.505	0.84837	190.725	0.92742	186.876	0.97677
142.516	0.8462	191.741	0.92732	188.045	0.97768
143.523	0.84659	192.759	0.92643	189.143	0.97748
144.539	0.84462	193.773	0.92702	190.225	0.97687
145.544	0.84501	194.785	0.92623	191.297	0.97667
146.568	0.84413	195.799	0.92623	192.341	0.97597
147.586	0.84265	196.822	0.92544	193.354	0.97607
148.591	0.84186	197.827	0.92554	194.479	0.97657
149.599	0.83939	198.854	0.92495	195.562	0.97547
150.603	0.8387	199.875	0.92416	196.581	0.97536
151.612	0.83909	200.88	0.92465	197.681	0.97567
152.617	0.83801	201.899	0.92396	198.72	0.97516
153.635	0.83692	202.917	0.92367	199.732	0.97557
154.649	0.83386	203.937	0.92367	200.82	0.97426
155.664	0.83317	204.948	0.92278	201.835	0.97466
156.676	0.83218	205.95	0.92229	202.883	0.97456
157.692	0.83149	206.965	0.92199	203.922	0.97386
158.701	0.83031	207.984	0.9217	204.947	0.97436
159.716	0.8308	208.996	0.9215	206.227	0.97396
160.759	0.82952	210.001	0.92061	207.241	0.97355
161.763	0.82863	211.012	0.9216	208.261	0.97325
162.782	0.82705	212.038	0.9212	209.364	0.97305
163.801	0.82517	213.063	0.92071	210.409	0.97285
165.279	0.82547	214.074	0.92051	211.47	0.97305
166.344	0.82458	215.105	0.92002	212.483	0.97235
167.347	0.82192	216.149	0.92012	213.499	0.97255
168.358	0.82122	217.2	0.91923	214.587	0.97205
169.374	0.82073	218.204	0.91913	215.616	0.97225
170.386	0.82073	219.217	0.91864	216.633	0.97174
171.793	0.81895	220.239	0.91874	217.644	0.97124
172.855	0.81797	221.268	0.91785	218.699	0.97084
173.918	0.81708	222.286	0.91726	219.705	0.97094
174.934	0.81609	223.294	0.91736	220.796	0.97094
176.019	0.815	224.299	0.91686	221.852	0.97064
177.087	0.81372	225.323	0.91677	222.877	0.97014
178.135	0.81283	226.341	0.91647	223.896	0.96973
179.222	0.81145	227.35	0.91598	224.921	0.97024
180.244	0.81056	228.353	0.91588	225.929	0.96983
181.298	0.80958	229.379	0.91538	226.945	0.96903
182.328	0.80908	230.382	0.91548	227.954	0.96873
183.373	0.8079	231.41	0.91519	229.019	0.96873
184.401	0.80661	232.428	0.9145	230.058	0.96873
185.408	0.80563	233.439	0.9142	231.087	0.96792
186.508	0.80405	234.445	0.914	232.102	0.96792
187.538	0.80336	235.475	0.91331	233.108	0.96782
188.621	0.80247	236.497	0.91351	234.122	0.96722
189.684	0.80118	237.513	0.91302	235.213	0.96772
190.763	0.80049	238.528	0.91203	236.237	0.96712
191.813	0.7998	239.533	0.91262	237.335	0.96722
192.848	0.79872	240.557	0.91213	238.384	0.96672
193.889	0.79763	241.596	0.91183	239.462	0.96642
194.895	0.79654	242.606	0.91144	240.569	0.96591
196.001	0.79536	243.625	0.91114	241.669	0.96662
197.031	0.79457	244.649	0.91095	242.721	0.96561
198.128	0.79358	245.655	0.90996	243.863	0.96571
199.191	0.7921	246.668	0.90927	244.985	0.96501
200.271	0.79131	247.708	0.91026	246.028	0.96521
201.313	0.79013	248.726	0.91036	247.089	0.96511
202.35	0.78934	249.735	0.90966	248.129	0.96471
203.441	0.78865	250.741	0.90927	249.264	0.9645
204.485	0.78756	251.766	0.90858	250.364	0.9645
205.553	0.78657	252.781	0.90848	251.452	0.9638
206.617	0.78509	253.794	0.90848	252.55	0.9641
207.688	0.7845	254.827	0.9073	253.606	0.9637
208.694	0.78322	255.83	0.90661	254.749	0.9637
209.758	0.78243	257.134	0.9074	255.759	0.9631
210.816	0.78105	258.155	0.9068	256.811	0.963
211.824	0.78105	259.202	0.90661	257.879	0.9636
212.829	0.77976	260.207	0.90651	258.979	0.963
213.848	0.77897	261.212	0.90621	259.989	0.96189
214.892	0.77799	262.294	0.90562	261.005	0.9628
215.897	0.7767	263.304	0.90513	262.017	0.96229
216.909	0.77591	264.329	0.90523	263.049	0.9631
217.975	0.77542	265.362	0.90513	264.074	0.96169
219.046	0.77414	266.396	0.90473	265.101	0.96229
220.093	0.77295	267.405	0.90464	266.147	0.96159
221.121	0.77196	268.422	0.90404	267.19	0.96159
222.129	0.77117	269.429	0.90355	268.206	0.96068
223.174	0.77058	270.434	0.90345	269.211	0.96058
224.205	0.7695	271.445	0.90296	270.254	0.96109
225.271	0.76851	272.459	0.90217	271.281	0.95968
226.288	0.76752	273.503	0.90266	272.318	0.96038
227.309	0.76663	274.525	0.90256	273.366	0.95998
228.315	0.76565	275.541	0.90168	274.393	0.95948
229.353	0.76446	276.562	0.90118	275.408	0.95968
230.386	0.76367	277.574	0.90197	276.414	0.95938
231.451	0.76249	278.602	0.90118	277.417	0.95837
232.471	0.7618	279.606	0.90118	278.428	0.95928
233.504	0.76111	280.644	0.90069	279.436	0.95817
234.538	0.75992	281.65	0.9001	280.452	0.95817
235.552	0.75864	282.658	0.9001	281.471	0.95767
236.574	0.75814	283.715	0.9003	282.494	0.95817
237.747	0.75686	284.758	0.9	283.507	0.95757
238.812	0.75656	285.762	0.8997	284.557	0.95807
239.843	0.75479	286.764	0.89872	285.572	0.95716
240.879	0.7539	287.777	0.89832	286.6	0.95787
241.943	0.75321	288.822	0.89892	287.613	0.95716
242.96	0.75242	289.875	0.89803	288.65	0.95706
244.025	0.75123	290.889	0.89704	289.663	0.95616
245.076	0.75054	291.919	0.89753	290.687	0.95636
246.102	0.74936	292.94	0.89704	291.706	0.95566
247.159	0.74857	293.947	0.89615	292.75	0.95596
248.184	0.74758	294.975	0.89675	293.785	0.95596
249.237	0.74659	296.039	0.89655	294.798	0.95586
250.265	0.74571	297.056	0.89497	295.818	0.95465
251.322	0.74492	298.105	0.89566	296.856	0.95495
252.371	0.74413	299.119	0.89517	297.865	0.95475
253.407	0.74334	300.138	0.89507	298.873	0.95435
254.472	0.74195	301.155	0.89428	299.89	0.95455
255.51	0.74116	302.165	0.89408	300.919	0.95405
256.536	0.74028	303.194	0.89418	301.935	0.95375
257.572	0.73929	304.217	0.8931	302.938	0.95415
258.618	0.7384	305.241	0.89389	303.956	0.95445
259.654	0.73761	306.245	0.89339	304.966	0.95334
260.68	0.73672	307.274	0.8931	306.004	0.95415
261.707	0.73603	308.303	0.8926	307.099	0.95324
262.851	0.73465	309.308	0.8927	308.153	0.95334
263.885	0.73396	310.315	0.89231	309.198	0.95294
265.007	0.73307	311.323	0.89093	310.264	0.95304
266.052	0.73228	312.352	0.89181	311.274	0.95294
267.066	0.7309	313.394	0.89142	312.3	0.95173
268.18	0.72962	314.432	0.89142	313.306	0.95204
269.232	0.72902	315.486	0.89132	314.818	0.95173
270.276	0.72823	316.491	0.89083	315.931	0.95103
271.316	0.72715	317.512	0.88984	316.978	0.95133
272.413	0.72626	318.55	0.89004	318.051	0.95033
273.447	0.72547	319.583	0.88836	319.08	0.95043
274.488	0.72458	320.596	0.88964	320.088	0.95053
275.498	0.72399	321.602	0.88826	321.114	0.95013
276.547	0.7229	322.607	0.88777	322.129	0.95023
277.554	0.72192	323.645	0.88866	323.149	0.94982
278.611	0.72103	324.664	0.88856	324.166	0.94982
279.627	0.72024	325.671	0.88787	325.179	0.94982
280.722	0.71945	326.676	0.88649	326.201	0.94962
281.745	0.71866	327.679	0.88797	327.242	0.94882
282.849	0.71737	328.69	0.88688	328.526	0.94912
283.858	0.71658	329.735	0.88718	329.582	0.94922
284.872	0.71579	330.752	0.88639	330.75	0.94932
285.915	0.71491	331.8	0.88659	331.791	0.94892
286.957	0.71402	332.827	0.88659	332.799	0.94832
287.967	0.71313	333.848	0.88629	333.824	0.94771
289.075	0.71224	334.874	0.8855	334.851	0.94801
290.164	0.71115	335.906	0.88393	335.884	0.94761
291.18	0.70997	336.924	0.88511	336.925	0.94842
292.232	0.70958	337.97	0.88471	337.949	0.94721
293.279	0.70898	339.009	0.88442	339.417	0.94711
294.332	0.7078	340.031	0.88422	340.465	0.94741
295.37	0.70681	341.038	0.88422	341.526	0.94721
296.373	0.70563	342.072	0.88402	342.57	0.94671
297.391	0.70533	343.083	0.88323	343.617	0.94701
298.412	0.70434	344.091	0.88304	344.667	0.94671
299.435	0.70336	345.121	0.88294	345.688	0.94711
300.462	0.70237	346.127	0.88284	346.711	0.94641
301.502	0.70178	347.153	0.88245	347.762	0.9458
302.554	0.70109	348.167	0.88166	348.796	0.9463
303.599	0.6997	349.172	0.88185	349.878	0.9451
304.616	0.69891	350.192	0.88146	350.92	0.946
305.621	0.69793	351.21	0.88037	351.958	0.9455
306.668	0.69743	352.213	0.88107	352.991	0.9451
307.689	0.69654	353.226	0.88067	354.019	0.9453
308.708	0.69566	354.248	0.88047	355.043	0.94439
309.739	0.69497	355.275	0.88037	356.078	0.94449
310.756	0.69388	356.295	0.88067	357.144	0.9447
311.763	0.69289	357.299	0.88018	358.188	0.94319
312.807	0.6924	358.314	0.87939	359.207	0.94349
313.813	0.69121	359.323	0.87899	360.278	0.94359
314.826	0.69062	360.336	0.87899	361.286	0.94319
315.833	0.68954	361.353	0.8786	362.302	0.94279
316.847	0.68894	362.546	0.8787	363.32	0.94279
317.875	0.68786	363.574	0.8789	364.325	0.94248
318.901	0.68707	364.675	0.87791	365.379	0.94198
319.941	0.68638	365.746	0.87801	366.422	0.94228
320.956	0.6846	366.805	0.87751	367.467	0.94148
321.984	0.6848	367.825	0.87673	368.48	0.94148
322.99	0.68302	368.828	0.87702	369.531	0.94108
324.018	0.68272	369.9	0.87663	370.563	0.94138
325.026	0.68233	370.911	0.87692	371.58	0.94108
326.066	0.68154	371.942	0.87623	372.623	0.94118
327.07	0.68065	373.048	0.87584	373.634	0.94067
328.086	0.67996	374.061	0.87564	374.645	0.94057
329.093	0.67887	375.076	0.87505	375.672	0.93967
330.141	0.67848	376.094	0.87525	376.689	0.94037
331.188	0.6772	377.14	0.87426	377.694	0.93927
332.201	0.67651	378.151	0.87426	378.702	0.93927
333.233	0.67591	379.197	0.87426	379.72	0.93906
334.243	0.67493	380.219	0.87367	380.745	0.93866
335.248	0.67433	381.259	0.87367	381.771	0.93856
336.3	0.67354	382.282	0.87337	382.8	0.93866
337.315	0.67157	384.049	0.87298	383.811	0.93826
338.353	0.67187	385.108	0.87278	384.825	0.93826
339.374	0.67078	386.154	0.87239	385.857	0.93776
340.394	0.66999	387.158	0.8713	386.884	0.93776
341.397	0.6692	388.174	0.8714	387.961	0.93776
342.415	0.66871	389.205	0.87101	389.016	0.93736
343.433	0.66792	390.227	0.8711	390.032	0.93695
344.447	0.66634	391.241	0.87041	391.084	0.93705
345.505	0.66594	392.454	0.87071	392.086	0.93665
346.52	0.66525	393.543	0.87032	393.106	0.93665
347.523	0.66426	394.567	0.86972	394.134	0.93595
348.539	0.66357	395.583	0.86963	395.161	0.93565
349.568	0.66278	396.591	0.86874	396.206	0.93544
350.579	0.66219	397.674	0.86913	397.209	0.93575
351.592	0.6613	398.698	0.86923	398.255	0.93514
352.619	0.66051	399.716	0.86854	399.286	0.93565
353.627	0.65992	400.747	0.86854	400.347	0.93504
354.654	0.65923	401.757	0.86824	401.358	0.93524
355.667	0.65805	402.812	0.86795	402.372	0.93514
356.698	0.65735	403.918	0.86795	403.403	0.93464
357.723	0.65637	404.937	0.86706	404.424	0.93454
358.738	0.65607	405.954	0.86726	405.469	0.93414
359.752	0.65528	406.999	0.86657	406.485	0.93363
360.765	0.65459	408.614	0.86617	407.502	0.93394
361.771	0.65311	409.681	0.86686	408.535	0.93424
362.784	0.65291	410.721	0.86598	409.566	0.93323
363.799	0.65163	411.733	0.86558	410.61	0.93303
364.837	0.65153	412.753	0.86578	411.633	0.93313
365.846	0.65035	413.792	0.86529	412.673	0.93283
366.864	0.64965	414.809	0.86538	413.688	0.93273
367.959	0.64916	415.844	0.86479	414.716	0.93243
368.988	0.64817	416.849	0.8645	415.722	0.93213
370.008	0.64719	417.959	0.8643	416.745	0.93213
371.032	0.6464	419.027	0.86391	417.755	0.93203
372.039	0.6463	420.081	0.86371	418.801	0.93203
373.057	0.64452	421.1	0.86371	419.839	0.93132
374.082	0.64462	422.12	0.86341	420.87	0.93152
375.11	0.64373	423.153	0.86321	421.903	0.93152
376.153	0.64265	424.18	0.86282	422.931	0.93102
377.173	0.64215	425.214	0.86272	423.989	0.93112
378.205	0.64146	426.261	0.86223	425.055	0.93082
379.216	0.64018	427.306	0.86243	426.066	0.93052
380.246	0.63988	428.314	0.86144	427.077	0.93032
381.29	0.63929	429.393	0.86193	428.085	0.93042
382.333	0.6385	430.417	0.86134	429.103	0.93052
383.345	0.63751	431.497	0.86065	430.122	0.93012
384.359	0.63672	432.803	0.86095	431.156	0.93022
385.381	0.63593	433.81	0.85996	432.166	0.92981
386.409	0.63524	434.876	0.86016	433.17	0.92991
387.424	0.63455	435.949	0.85976	434.207	0.93032
388.436	0.63366	437.036	0.85937	435.215	0.92931
389.441	0.63268	438.045	0.85927	436.249	0.92961
390.465	0.63248	439.089	0.85917	437.258	0.92851
391.482	0.63129	440.102	0.85907	438.262	0.92911
392.488	0.6306	441.159	0.85858	439.273	0.92851
393.495	0.63021	442.194	0.85799	440.302	0.928
394.521	0.62932	443.219	0.85779	441.334	0.9278
395.523	0.62873	444.289	0.85759	442.353	0.9276
396.551	0.62774	445.314	0.8571	443.383	0.92821
397.567	0.62725	446.331	0.8568	444.408	0.9271
398.571	0.62626	447.423	0.85611	445.431	0.9272
399.582	0.62567	448.472	0.85641	446.442	0.9268
400.585	0.62428	449.521	0.85641	447.461	0.9273
401.61	0.62369	450.54	0.85602	448.464	0.9269
402.617	0.6229	451.605	0.85582	449.491	0.927
403.634	0.6227	452.664	0.85552	450.513	0.9264
404.648	0.62192	453.668	0.85513	451.517	0.9265
405.665	0.62122	454.689	0.85513	452.533	0.92589
406.676	0.62043	455.694	0.85454	453.557	0.9266
407.681	0.61955	456.701	0.85454	454.57	0.92609
408.693	0.61895	457.726	0.85394	455.603	0.92559
409.698	0.61846	458.746	0.85394	456.642	0.92569
410.741	0.61777	459.755	0.85345	457.649	0.92509
411.775	0.61708	460.763	0.85325	458.743	0.92499
412.807	0.61589	461.786	0.85316	459.771	0.92459
413.81	0.61471	462.866	0.85296	460.791	0.92428
414.818	0.61481	463.882	0.85266	461.801	0.92438
415.83	0.61352	464.935	0.85266	462.821	0.92448
416.835	0.61303	466	0.85237	463.832	0.92368
417.842	0.61234	467.016	0.85197	464.916	0.92358
418.851	0.61185	468.024	0.85178	465.996	0.92328
419.866	0.61076	469.054	0.85197	467.003	0.92338
420.88	0.61056	470.076	0.85099	468.011	0.92308
422.275	0.60967	471.088	0.85108	469.51	0.92378
423.293	0.60898	472.116	0.85118	470.532	0.92328
424.344	0.60839	473.13	0.85089	471.569	0.92267
425.348	0.6074	474.153	0.85039	472.578	0.92247
426.354	0.60671	475.183	0.8502	473.591	0.92217
427.435	0.60582	476.214	0.85	474.608	0.92217
428.443	0.60494	477.232	0.8498	475.635	0.92237
429.471	0.60405	478.245	0.84882	476.927	0.92197
430.504	0.60365	479.273	0.84882	477.933	0.92157
431.537	0.60276	480.276	0.84901	478.953	0.92147
432.546	0.60188	481.305	0.84872	479.957	0.92167
433.561	0.60109	482.359	0.84832	480.976	0.92167
434.571	0.60059	483.408	0.84803	482.241	0.92167
435.576	0.5998	484.416	0.84813	483.26	0.92127
436.587	0.59921	485.435	0.84783	484.273	0.92117
437.6	0.59822	486.458	0.84744	485.283	0.92127
438.642	0.59852	487.476	0.84714	486.347	0.92107
439.667	0.59773	488.508	0.84665	487.424	0.92056
440.682	0.59625	489.597	0.84655	488.498	0.92066
441.704	0.59566	490.64	0.84615	489.554	0.92026
442.715	0.59556	491.652	0.84625	490.637	0.92066
443.74	0.59427	492.677	0.84546	491.69	0.92026
444.748	0.59408	493.692	0.84497	492.733	0.91986
445.786	0.59329	494.702	0.84517	493.893	0.91865
446.792	0.5922	495.71	0.84438	494.904	0.91855
447.799	0.59181	496.729	0.84398	495.91	0.91845
448.853	0.59131	497.774	0.84408	496.945	0.91805
449.9	0.59082	498.815	0.84398	497.96	0.91815
450.904	0.58993	499.844	0.84379	499.193	0.91775
451.906	0.58865	500.854	0.84329	500.213	0.91724
452.918	0.58776	501.887	0.8432	501.327	0.91724
453.961	0.58815	502.905	0.8426	502.378	0.91664
455.017	0.58727	503.923	0.8426	503.412	0.91684
456.031	0.58559	504.958	0.84241	504.427	0.91624
457.061	0.58578	505.974	0.84231	505.451	0.91654
458.081	0.58529	506.986	0.84201	506.469	0.91624
459.086	0.58411	508.047	0.84172	507.52	0.91674
460.091	0.58292	509.069	0.84152	508.54	0.91594
461.097	0.58322	510.105	0.84191	509.551	0.91594
462.1	0.58193	511.179	0.84142	510.62	0.91564
463.105	0.58174	512.187	0.84122	511.672	0.91543
464.124	0.58105	513.255	0.84093	512.741	0.91533
465.165	0.57996	514.263	0.84053	513.759	0.91513
466.181	0.58016	515.28	0.84053	514.809	0.91503
467.191	0.57887	516.322	0.83994	515.829	0.91463
468.209	0.57868	517.396	0.83984	516.843	0.91513
469.226	0.57749	518.435	0.83945	517.897	0.91483
470.228	0.57651	519.468	0.83915	518.913	0.91403
471.254	0.5767	520.471	0.83895	519.949	0.91463
472.265	0.57532	521.477	0.83866	521.01	0.91493
473.298	0.57542	522.498	0.83905	522.102	0.91463
474.343	0.57473	523.513	0.83866	523.224	0.91483
475.359	0.57384	524.532	0.83826	524.312	0.91453
476.387	0.57295	525.547	0.83826	525.435	0.91453
		526.576	0.83797	526.459	0.91413
		527.63	0.83777	527.499	0.91433
		528.66	0.83757	528.524	0.91403
		529.67	0.83708	529.594	0.91362
		530.686	0.83679	530.638	0.91342
		531.726	0.83659	531.69	0.91352
		532.731	0.83629	532.765	0.91312
		533.745	0.83659	533.779	0.91322
		534.753	0.8359	534.828	0.91262
		535.755	0.8357	535.848	0.91292
		536.843	0.8359	536.866	0.91242
		537.873	0.83531	537.882	0.91212
		538.935	0.83501	538.94	0.91242
		539.949	0.83452	539.991	0.91192
		540.955	0.83442	541.006	0.91171
		541.974	0.83422	542.023	0.91131
		542.983	0.83452	543.035	0.91192
		544.012	0.83402	544.068	0.91151
		545.034	0.83363	545.079	0.91141
		546.042	0.83373	546.097	0.91071
		547.093	0.83343	547.156	0.91091
		548.112	0.83323	548.161	0.9098
		549.136	0.83284	549.21	0.91031
		550.157	0.83264	550.26	0.9095
		551.168	0.83264	551.304	0.9096
		552.215	0.83166	552.319	0.9089
		553.218	0.83225	553.361	0.9087
		554.254	0.83166	554.421	0.9088
		555.264	0.83166	555.462	0.90799
		556.28	0.83136	556.485	0.90809
		557.294	0.83116	557.501	0.90749
		558.298	0.83107	558.518	0.90759
		559.683	0.83077	559.548	0.90719
		560.703	0.83057	560.59	0.90719
		561.707	0.83028	561.602	0.90739
		562.743	0.83028	562.628	0.90729
		563.775	0.83028	563.688	0.90709
		564.806	0.82968	564.695	0.90689
		565.819	0.82939	565.724	0.90659
		566.856	0.82959	566.73	0.90689
		567.874	0.8285	567.762	0.90649
		568.884	0.8285	568.768	0.90598
		569.91	0.82821	569.81	0.90588
		570.934	0.8284	570.826	0.90578
		572.001	0.82771	571.832	0.90538
		573.047	0.82742	572.84	0.90568
		574.099	0.82712	573.908	0.90528
		575.224	0.82732	574.936	0.90508
		576.243	0.82692	575.95	0.90447
		577.253	0.82663	577.013	0.90447
		578.319	0.82633	578.057	0.90437
		579.353	0.82663	579.113	0.90397
		580.379	0.82633	580.18	0.90407
		581.391	0.82564	581.196	0.90297
		582.401	0.82584	582.269	0.90317
		583.427	0.82495	583.281	0.90297
		584.468	0.82544	584.3	0.90266
		585.523	0.82505	585.335	0.90277
		586.549	0.82456	586.4	0.90266
		587.563	0.82446	587.496	0.90206
		588.598	0.82377	588.516	0.90236
		589.604	0.82406	589.618	0.90176
		590.626	0.82357	590.641	0.90206
		591.658	0.82327	591.721	0.90136
		592.683	0.82298	592.757	0.90146
		593.709	0.82278	593.829	0.90126
		594.753	0.82258	594.867	0.90126
		595.779	0.82258	595.91	0.90085
		596.797	0.82249	596.936	0.90085
		597.816	0.82209	597.943	0.90015
		598.83	0.8214	598.969	0.90025
		599.843	0.8214	599.975	0.90025
		600.913	0.8216	601.004	0.90005

## Sheet: 3d-f
D1-0 hrs		D1-25 hrs		D1-70 hrs		D2-0 hrs		D2-25 hrs		D2-100 hrs		D3-0 hrs		D3-25 hrs		D3-100 hrs
Wavelength (nm)	EL Intensity	Wavelength (nm)	EL Intensity	Wavelength (nm)	EL Intensity	Wavelength (nm)	EL Intensity	Wavelength (nm)	EL Intensity	Wavelength (nm)	EL Intensity	Wavelength (nm)	EL Intensity	Wavelength (nm)	EL Intensity	Wavelength (nm)	EL Intensity
380	0	380	0.000331865	380	0.000335161	380	0	380	0	380	0	380	0	380	0	380	0
381	0.00122	381	0.000241271	381	0	381	0	381	0	381	0	381	0	381	0	381	0
382	0.00889	382	0.00921	382	0.0091	382	0.00472	382	0.00452	382	0.00539	382	0.00576	382	0.00587	382	0.00652
383	0	383	0	383	0	383	0	383	0	383	0	383	0	383	0	383	0
384	0	384	0	384	0	384	0	384	0	384	0	384	0	384	0	384	0
385	0	385	0	385	0	385	0	385	0	385	0	385	0	385	0	385	0
386	0.00239	386	0.00178	386	0.00275	386	0	386	0	386	0	386	0	386	0	386	0
387	0.00165	387	0.00166	387	0.00117	387	0	387	0	387	0	387	0	387	0	387	0
388	0.00215	388	0.00139	388	0.00149	388	0.000213452	388	0.000212954	388	0.00021795	388	0.000564817	388	0.000428247	388	0.000390761
389	0.00113	389	0.000854051	389	0.000916441	389	0.000131226	389	0.000130921	389	0.000133992	389	0.00034724	389	0.000263279	389	0.000240233
390	0	390	0	390	0	390	0	390	0	390	0	390	0	390	0	390	0
391	0	391	0	391	0	391	0	391	0	391	0	391	0	391	0	391	0
392	0.000305991	392	7.59258e-05	392	0.00010224	392	0	392	0	392	0	392	0	392	0	392	0
393	0.00128	393	0.000991448	393	0.000949719	393	0	393	0	393	0	393	0	393	0	393	0
394	0.000230078	394	0.000211437	394	0.000196456	394	0	394	0	394	0	394	0	394	0	394	0
395	0.00156	395	0.00152	395	0.0013	395	0	395	0	395	0	395	0	395	0	395	0
396	0.00148	396	0.00123	396	0.00125	396	0	396	0	396	0	396	0	396	0	396	0
397	0.000190157	397	0.000146791	397	0.000105893	397	0	397	0	397	0	397	0	397	0	397	0
398	0.000752891	398	0.000645349	398	0.000308739	398	0	398	0	398	0	398	0	398	0	398	0
399	0	399	0	399	0	399	0	399	0	399	0	399	0	399	0	399	0
400	1.95913e-05	400	0	400	0	400	0	400	0	400	0	400	0	400	0	400	0
401	4.00792e-05	401	0	401	0	401	0	401	0	401	0	401	0	401	0	401	0
402	0	402	0	402	0	402	0	402	0	402	0	402	0	402	0	402	0
403	0	403	0	403	0	403	0	403	0	403	0	403	0	403	0	403	0
404	0	404	0	404	0	404	0	404	0	404	0	404	0	404	0	404	0
405	0.000303147	405	0.000209307	405	0.000145331	405	0	405	0	405	0	405	0	405	0	405	0
406	0.000276524	406	0.000190925	406	0.000132568	406	0	406	0	406	0	406	0	406	0	406	0
407	0.000877921	407	0.000717581	407	0.000672952	407	0	407	0	407	0	407	0	407	0	407	0
408	0.000393612	408	0.000195334	408	8.45472e-05	408	0	408	0	408	0	408	0	408	0	408	0
409	0	409	0	409	0	409	0	409	0	409	0	409	0	409	0	409	0
410	0	410	0	410	0	410	0	410	0	410	0	410	0	410	0	410	0
411	4.09533e-05	411	0	411	0	411	0	411	0	411	0	411	0	411	0	411	0
412	3.05577e-06	412	0	412	0	412	0	412	0	412	0	412	0	412	0	412	0
413	0.000146759	413	8.19359e-05	413	7.81533e-05	413	0	413	0	413	0	413	0	413	0	413	0
414	0.000532206	414	0.000297132	414	0.000283415	414	0	414	0	414	0	414	0	414	0	414	0
415	0.000669329	415	0.000502294	415	0.000376384	415	0	415	0	415	0	415	0	415	0	415	0
416	0.000543777	416	0.000318094	416	0.000239785	416	0	416	0	416	0	416	0	416	0	416	0
417	1.01403e-05	417	0	417	0	417	0	417	0	417	0	417	0	417	0	417	0
418	0.00015459	418	0	418	0	418	0	418	0	418	0	418	0	418	0	418	0
419	0.000383245	419	0.000291623	419	0.000192083	419	0	419	0	419	0	419	0	419	0	419	0
420	0.000262678	420	0.000171971	420	0.000113273	420	0	420	0	420	0	420	0	420	0	420	0
421	0.000289039	421	9.44277e-05	421	0	421	0	421	0	421	0	421	0	421	0	421	0
422	2.14921e-05	422	0	422	0	422	0	422	0	422	0	422	0	422	0	422	0
423	0	423	0	423	0	423	0	423	0	423	0	423	0	423	0	423	0
424	0	424	0	424	0	424	0	424	0	424	0	424	0	424	0	424	0
425	0.000648163	425	0.00042888	425	0.000334706	425	0	425	0	425	0	425	0	425	0	425	0
426	0.000350457	426	0.000115946	426	7.02595e-05	426	0	426	0	426	0	426	0	426	0	426	0
427	1.83265e-05	427	0	427	0	427	0	427	0	427	0	427	0	427	0	427	0
428	3.83069e-05	428	0	428	0	428	0	428	0	428	0	428	0	428	0	428	0
429	0.000101416	429	0	429	0	429	0	429	0	429	0	429	0	429	0	429	0
430	0.00117	430	0.00106	430	0.000895232	430	0	430	0	430	0	430	0	430	0	430	0
431	0.000575842	431	0.000403392	431	0.000305168	431	0	431	0	431	0	431	0	431	0	431	0
432	0.000611374	432	0.000414772	432	0.000338343	432	0	432	0	432	0	432	0	432	0	432	0
433	0.000117615	433	0	433	0	433	0	433	0	433	0	433	0	433	0	433	0
434	0	434	0	434	0	434	0	434	0	434	0	434	0	434	0	434	0
435	0	435	0	435	0	435	0	435	0	435	0	435	0	435	0	435	0
436	0	436	0	436	0	436	0	436	0	436	0	436	0	436	0	436	0
437	0	437	0	437	0	437	0	437	0	437	0	437	0	437	0	437	0
438	0.000507191	438	0.000402714	438	0.000372825	438	0	438	0	438	0	438	0	438	0	438	0
439	0.000229552	439	8.10004e-05	439	5.46081e-05	439	0	439	0	439	0	439	0	439	0	439	0
440	0	440	0	440	0	440	0	440	0	440	0	440	0	440	0	440	0
441	0.000165106	441	0.000172059	441	9.92997e-05	441	0	441	0	441	0	441	0	441	0	441	0
442	0.000209113	442	0.00021792	442	0.000125767	442	0	442	0	442	0	442	0	442	0	442	0
443	0	443	0	443	0	443	0	443	0	443	0	443	0	443	0	443	0
444	0	444	0	444	0	444	0	444	0	444	0	444	0	444	0	444	0
445	0	445	0	445	0	445	0	445	0	445	0	445	0	445	0	445	0
446	0	446	0	446	0	446	0	446	0	446	0	446	0	446	0	446	0
447	0.000547662	447	0.000528451	447	0.000579442	447	0	447	0	447	0	447	0	447	0	447	0
448	9.03212e-05	448	8.7153e-05	448	9.55626e-05	448	0	448	0	448	0	448	0	448	0	448	0
449	0	449	0	449	0	449	0	449	0	449	0	449	0	449	0	449	0
450	0.000243545	450	0.000285659	450	0.000281101	450	0	450	0	450	0	450	0	450	0	450	0
451	0.000643334	451	0.000745771	451	0.000804456	451	0	451	0	451	0	451	0	451	0	451	0
452	0.000247806	452	0.000366725	452	0.000395226	452	0	452	0	452	0	452	0	452	0	452	0
453	7.69934e-07	453	1.41911e-06	453	1.43322e-06	453	0	453	0	453	0	453	0	453	0	453	0
454	0	454	0	454	0	454	0	454	0	454	0	454	0	454	0	454	0
455	0	455	3.75826e-05	455	6.64222e-05	455	0	455	0	455	0	455	0	455	0	455	0
456	0	456	2.93333e-05	456	5.18427e-05	456	0	456	0	456	0	456	0	456	0	456	0
457	0	457	0	457	0	457	0	457	0	457	0	457	0	457	0	457	0
458	5.75769e-05	458	0.000304757	458	0.000288651	458	0	458	0	458	0	458	0	458	0.000100238	458	0.000118548
459	0	459	0	459	0.000177831	459	0	459	0	459	0	459	2.7121e-05	459	6.90335e-05	459	8.95704e-05
460	0	460	0	460	0.000125233	460	0	460	0	460	0	460	0.000152232	460	0.000217375	460	0.00025695
461	0	461	0	461	2.49164e-05	461	0	461	0	461	0	461	0.000209018	461	0.000266688	461	0.000265447
462	0	462	6.13061e-05	462	0.000165105	462	0	462	0	462	0	462	0.000943713	462	0.00103	462	0.00135
463	0	463	0.000328166	463	0.000397706	463	0	463	0	463	0	463	0.00165	463	0.00173	463	0.00188
464	0.000159727	464	0.000273008	464	0.000311292	464	0	464	0	464	0	464	0.00193	464	0.00217	464	0.00217
465	0.000331638	465	0.000648773	465	0.000697768	465	0	465	0	465	0	465	0.00316	465	0.00327	465	0.00349
466	4.04136e-05	466	0.000138904	466	0.000412319	466	0	466	0	466	0	466	0.00328	466	0.00344	466	0.00374
467	3.71699e-05	467	6.82439e-05	467	7.45096e-05	467	0	467	0	467	0	467	0.00374	467	0.00393	467	0.00421
468	0.000282931	468	0.000607338	468	0.000719292	468	0	468	0	468	0	468	0.0053	468	0.00554	468	0.00585
469	0.000148707	469	0.000526337	469	0.000693756	469	0	469	0	469	0	469	0.00607	469	0.00646	469	0.0066
470	0.000700935	470	0.00113	470	0.00138	470	7.2512e-05	470	7.2343e-05	470	1.48082e-05	470	0.00756	470	0.00776	470	0.00823
471	0.000431908	471	0.00106	471	0.00132	471	5.88248e-06	471	5.86877e-06	471	1.20131e-06	471	0.00837	471	0.00862	471	0.00938
472	0.000455013	472	0.000714873	472	0.00107	472	6.25756e-05	472	5.35116e-05	472	6.38944e-05	472	0.00922	472	0.00993	472	0.01026
473	0.000933626	473	0.0014	473	0.00172	473	0.000263682	473	0.000225488	473	0.000269239	473	0.01102	473	0.01122	473	0.01211
474	0.000711572	474	0.00113	474	0.00153	474	0	474	0	474	3.43205e-05	474	0.01209	474	0.0123	474	0.01315
475	0.000992345	475	0.00154	475	0.00183	475	0	475	3.05464e-05	475	1.30761e-05	475	0.01373	475	0.0141	475	0.01485
476	0.00108	476	0.00157	476	0.00192	476	0	476	2.98826e-07	476	0	476	0.01502	476	0.01527	476	0.01633
477	0.00214	477	0.00283	477	0.00313	477	0.000767437	477	0.000886118	477	0.000958898	477	0.01745	477	0.0181	477	0.01897
478	0.00333	478	0.00396	478	0.00433	478	0.00157	478	0.00177	478	0.00192	478	0.01986	478	0.0208	478	0.02167
479	0.00384	479	0.0045	479	0.00477	479	0.0017	479	0.00174	479	0.00194	479	0.02159	479	0.02247	479	0.02359
480	0.00409	480	0.00469	480	0.00506	480	0.00144	480	0.00154	480	0.00155	480	0.02308	480	0.02404	480	0.02517
481	0.00548	481	0.00635	481	0.00668	481	0.00245	481	0.00253	481	0.00253	481	0.02579	481	0.02694	481	0.02829
482	0.0063	482	0.00707	482	0.00761	482	0.00214	482	0.00238	482	0.0024	482	0.02783	482	0.02878	482	0.03042
483	0.00941	483	0.01023	483	0.01041	483	0.00402	483	0.00444	483	0.00459	483	0.03192	483	0.03272	483	0.03457
484	0.01155	484	0.01238	484	0.01292	484	0.00489	484	0.00536	484	0.00556	484	0.03509	484	0.03603	484	0.03792
485	0.01456	485	0.01553	485	0.01649	485	0.00634	485	0.00649	485	0.00691	485	0.03835	485	0.03975	485	0.04149
486	0.01813	486	0.01891	486	0.01941	486	0.00745	486	0.00754	486	0.00798	486	0.04124	486	0.04311	486	0.04505
487	0.02303	487	0.02379	487	0.02464	487	0.00945	487	0.00975	487	0.0104	487	0.04622	487	0.04765	487	0.04987
488	0.02849	488	0.02963	488	0.03008	488	0.01172	488	0.01213	488	0.01246	488	0.05116	488	0.05259	488	0.05466
489	0.03544	489	0.03666	489	0.03723	489	0.015	489	0.01539	489	0.0157	489	0.05621	489	0.0587	489	0.06076
490	0.04426	490	0.04544	490	0.04606	490	0.01879	490	0.0194	490	0.02029	490	0.06302	490	0.06539	490	0.0682
491	0.05348	491	0.05469	491	0.05492	491	0.02247	491	0.02294	491	0.02369	491	0.06943	491	0.0714	491	0.0749
492	0.06507	492	0.06574	492	0.06674	492	0.0275	492	0.02848	492	0.02892	492	0.07732	492	0.08026	492	0.0831
493	0.07942	493	0.07946	493	0.08057	493	0.03338	493	0.0347	493	0.03528	493	0.08622	493	0.08915	493	0.09219
494	0.09519	494	0.09612	494	0.09708	494	0.04125	494	0.04242	494	0.04349	494	0.09714	494	0.09951	494	0.10363
495	0.11446	495	0.11489	495	0.1154	495	0.05071	495	0.0514	495	0.05268	495	0.10904	495	0.11227	495	0.11666
496	0.1344	496	0.13539	496	0.13517	496	0.0594	496	0.06084	496	0.06206	496	0.12151	496	0.12435	496	0.12879
497	0.15877	497	0.15882	497	0.15897	497	0.07117	497	0.07256	497	0.07401	497	0.13652	497	0.13965	497	0.14428
498	0.18539	498	0.18572	498	0.18603	498	0.08427	498	0.08606	498	0.08762	498	0.1527	498	0.156	498	0.1616
499	0.21653	499	0.21557	499	0.21614	499	0.10008	499	0.10186	499	0.10424	499	0.17118	499	0.17487	499	0.18097
500	0.24757	500	0.24773	500	0.2479	500	0.11704	500	0.11893	500	0.1207	500	0.19246	500	0.19535	500	0.20085
501	0.28442	501	0.28297	501	0.28458	501	0.13525	501	0.13813	501	0.14058	501	0.21405	501	0.21777	501	0.22349
502	0.32232	502	0.32118	502	0.32285	502	0.15772	502	0.15965	502	0.16227	502	0.23805	502	0.24212	502	0.24865
503	0.36358	503	0.36252	503	0.36477	503	0.18312	503	0.18469	503	0.18758	503	0.26599	503	0.26986	503	0.2764
504	0.40792	504	0.40712	504	0.40657	504	0.20921	504	0.2117	504	0.21455	504	0.29494	504	0.29928	504	0.30618
505	0.45141	505	0.4514	505	0.45174	505	0.23655	505	0.24025	505	0.24369	505	0.32671	505	0.33096	505	0.33899
506	0.49872	506	0.49791	506	0.49874	506	0.26863	506	0.27218	506	0.27605	506	0.36031	506	0.36423	506	0.37188
507	0.547	507	0.54592	507	0.54623	507	0.30303	507	0.30615	507	0.31034	507	0.39564	507	0.3986	507	0.40669
508	0.59669	508	0.5945	508	0.5957	508	0.33976	508	0.34291	508	0.34697	508	0.43148	508	0.43601	508	0.4438
509	0.64384	509	0.6411	509	0.64368	509	0.37735	509	0.38205	509	0.38482	509	0.47068	509	0.47404	509	0.48048
510	0.69034	510	0.69042	510	0.69089	510	0.41659	510	0.4203	510	0.4239	510	0.50815	510	0.51239	510	0.52118
511	0.73404	511	0.73368	511	0.73416	511	0.45434	511	0.45987	511	0.46429	511	0.54793	511	0.55203	511	0.55915
512	0.77629	512	0.77557	512	0.77652	512	0.49607	512	0.50119	512	0.50468	512	0.58754	512	0.59132	512	0.5991
513	0.8182	513	0.81531	513	0.81788	513	0.53906	513	0.54457	513	0.54758	513	0.62827	513	0.63369	513	0.63983
514	0.85708	514	0.85422	514	0.85601	514	0.58328	514	0.59112	514	0.59262	514	0.66923	514	0.67437	514	0.68132
515	0.89122	515	0.88701	515	0.89039	515	0.62905	515	0.63426	515	0.63831	515	0.71063	515	0.71448	515	0.72163
516	0.91918	516	0.91692	516	0.92127	516	0.67389	516	0.67733	516	0.67945	516	0.74972	516	0.75286	516	0.76177
517	0.94507	517	0.94429	517	0.94608	517	0.71667	517	0.71963	517	0.72263	517	0.7885	517	0.78978	517	0.79684
518	0.96667	518	0.96756	518	0.96688	518	0.7582	518	0.76167	518	0.76584	518	0.82305	518	0.82676	518	0.83253
519	0.98319	519	0.98096	519	0.98194	519	0.79542	519	0.80036	519	0.80344	519	0.85787	519	0.85896	519	0.86512
520	0.99257	520	0.99208	520	0.9921	520	0.83169	520	0.837	520	0.83831	520	0.88559	520	0.88827	520	0.89346
521	1	521	0.99988	521	0.99982	521	0.86815	521	0.87209	521	0.87366	521	0.91646	521	0.91556	521	0.92163
522	1	522	1	522	1	522	0.8963	522	0.90134	522	0.90314	522	0.93813	522	0.93866	522	0.94169
523	0.99782	523	0.99641	523	0.99711	523	0.9255	523	0.92856	523	0.93012	523	0.95783	523	0.95848	523	0.96124
524	0.98942	524	0.98892	524	0.98868	524	0.94874	524	0.95297	524	0.95317	524	0.97486	524	0.9751	524	0.97686
525	0.97509	525	0.97549	525	0.97552	525	0.96605	525	0.97078	525	0.97037	525	0.98607	525	0.98515	525	0.98939
526	0.96178	526	0.96073	526	0.9629	526	0.98212	526	0.98332	526	0.98599	526	0.99523	526	0.99327	526	0.9981
527	0.94295	527	0.94093	527	0.94435	527	0.99293	527	0.99386	527	0.99469	527	1	527	0.99762	527	0.99983
528	0.91954	528	0.9197	528	0.92201	528	0.99871	528	0.99985	528	0.99972	528	0.99952	528	1	528	1
529	0.89619	529	0.89506	529	0.89858	529	1	529	1	529	1	529	0.99474	529	0.99257	529	0.99535
530	0.87096	530	0.86802	530	0.87102	530	0.99556	530	0.99611	530	0.9973	530	0.98585	530	0.98509	530	0.98739
531	0.84028	531	0.84101	531	0.84544	531	0.98876	531	0.9894	531	0.98819	531	0.9765	531	0.97389	531	0.97568
532	0.81135	532	0.81338	532	0.81547	532	0.97837	532	0.97927	532	0.978	532	0.96499	532	0.96141	532	0.96264
533	0.78243	533	0.78435	533	0.78579	533	0.96521	533	0.96644	533	0.96533	533	0.94841	533	0.94559	533	0.9467
534	0.75107	534	0.75341	534	0.75478	534	0.94822	534	0.94928	534	0.9479	534	0.9299	534	0.92559	534	0.92638
535	0.72068	535	0.72085	535	0.72367	535	0.92639	535	0.92607	535	0.92417	535	0.90779	535	0.90273	535	0.90246
536	0.69129	536	0.69187	536	0.69252	536	0.90629	536	0.90619	536	0.90446	536	0.88394	536	0.88242	536	0.88176
537	0.6595	537	0.66263	537	0.66252	537	0.87954	537	0.88057	537	0.87877	537	0.85929	537	0.85741	537	0.85769
538	0.62758	538	0.63009	538	0.63173	538	0.85294	538	0.85267	538	0.85175	538	0.83115	538	0.82988	538	0.8295
539	0.59946	539	0.6016	539	0.60269	539	0.82432	539	0.82477	539	0.82184	539	0.80432	539	0.80167	539	0.80269
540	0.56951	540	0.57059	540	0.57406	540	0.79305	540	0.79492	540	0.79192	540	0.77777	540	0.77359	540	0.77409
541	0.5419	541	0.54421	541	0.5461	541	0.76468	541	0.76379	541	0.7616	541	0.74587	541	0.74802	541	0.74597
542	0.51663	542	0.51874	542	0.51977	542	0.73378	542	0.73358	542	0.7315	542	0.71854	542	0.71821	542	0.71642
543	0.49227	543	0.49392	543	0.49668	543	0.70383	543	0.70446	543	0.70344	543	0.69105	543	0.69004	543	0.69071
544	0.46845	544	0.4711	544	0.47212	544	0.67618	544	0.67568	544	0.6747	544	0.66495	544	0.66308	544	0.66491
545	0.44523	545	0.44815	545	0.44884	545	0.64678	545	0.64737	545	0.64447	545	0.6375	545	0.63758	545	0.6382
546	0.42493	546	0.42589	546	0.42888	546	0.6193	546	0.61816	546	0.61764	546	0.61378	546	0.61253	546	0.61503
547	0.40559	547	0.40657	547	0.40845	547	0.59281	547	0.59212	547	0.58983	547	0.5906	547	0.58852	547	0.58938
548	0.38752	548	0.38875	548	0.39015	548	0.56746	548	0.56682	548	0.56593	548	0.56728	548	0.56686	548	0.56718
549	0.36943	549	0.37157	549	0.37248	549	0.54272	549	0.54186	549	0.53969	549	0.54526	549	0.5446	549	0.54575
550	0.3526	550	0.35425	550	0.35541	550	0.51948	550	0.51786	550	0.51665	550	0.52433	550	0.52402	550	0.52639
551	0.33532	551	0.33818	551	0.34065	551	0.49588	551	0.49579	551	0.49413	551	0.50253	551	0.50221	551	0.50347
552	0.3214	552	0.32337	552	0.32647	552	0.47498	552	0.47643	552	0.47403	552	0.4851	552	0.484	552	0.48622
553	0.30786	553	0.30972	553	0.31179	553	0.45628	553	0.456	553	0.4542	553	0.46587	553	0.46642	553	0.46899
554	0.29463	554	0.29639	554	0.29755	554	0.43594	554	0.43561	554	0.43526	554	0.44878	554	0.4491	554	0.44998
555	0.28184	555	0.28315	555	0.28489	555	0.41872	555	0.41768	555	0.41648	555	0.43291	555	0.43243	555	0.43502
556	0.27015	556	0.27184	556	0.27355	556	0.3994	556	0.39984	556	0.39911	556	0.41737	556	0.41704	556	0.42
557	0.25845	557	0.25855	557	0.26187	557	0.38382	557	0.38333	557	0.38354	557	0.40105	557	0.40204	557	0.40399
558	0.24694	558	0.2489	558	0.2498	558	0.36733	558	0.36828	558	0.36759	558	0.38759	558	0.38782	558	0.38971
559	0.2366	559	0.2383	559	0.23979	559	0.35219	559	0.35215	559	0.35199	559	0.37418	559	0.37437	559	0.37647
560	0.22669	560	0.22864	560	0.22972	560	0.33781	560	0.33773	560	0.33677	560	0.36007	560	0.36138	560	0.36334
561	0.21788	561	0.21878	561	0.21997	561	0.32409	561	0.32474	561	0.32334	561	0.34838	561	0.34873	561	0.35181
562	0.20823	562	0.20916	562	0.20929	562	0.31012	562	0.30967	562	0.31042	562	0.33395	562	0.33539	562	0.3384
563	0.19862	563	0.19928	563	0.20074	563	0.29817	563	0.29873	563	0.29788	563	0.32326	563	0.32434	563	0.32708
564	0.19012	564	0.19188	564	0.19311	564	0.28571	564	0.28683	564	0.28554	564	0.31234	564	0.31295	564	0.31567
565	0.18129	565	0.18357	565	0.18464	565	0.27481	565	0.27475	565	0.27491	565	0.30141	565	0.30241	565	0.30637
566	0.17476	566	0.17636	566	0.17772	566	0.26406	566	0.2644	566	0.26467	566	0.29286	566	0.29357	566	0.29732
567	0.1667	567	0.16883	567	0.16971	567	0.2539	567	0.25399	567	0.2546	567	0.28287	567	0.28447	567	0.28815
568	0.16054	568	0.16079	568	0.16221	568	0.24413	568	0.24476	568	0.2447	568	0.27425	568	0.27492	568	0.27781
569	0.15219	569	0.15401	569	0.15531	569	0.23381	569	0.23394	569	0.23427	569	0.26537	569	0.26622	569	0.26839
570	0.1457	570	0.14759	570	0.1485	570	0.22436	570	0.22501	570	0.22602	570	0.25623	570	0.25738	570	0.26028
571	0.13931	571	0.14103	571	0.14217	571	0.21576	571	0.21654	571	0.21694	571	0.24765	571	0.24924	571	0.2521
572	0.13353	572	0.13521	572	0.13617	572	0.2079	572	0.20877	572	0.20904	572	0.23952	572	0.24232	572	0.24418
573	0.12805	573	0.12971	573	0.13093	573	0.19958	573	0.19993	573	0.20089	573	0.23242	573	0.23432	573	0.23658
574	0.12041	574	0.12235	574	0.1236	574	0.19162	574	0.19083	574	0.19214	574	0.22438	574	0.22576	574	0.22854
575	0.11497	575	0.11682	575	0.11788	575	0.18364	575	0.18361	575	0.18399	575	0.2172	575	0.21875	575	0.22082
576	0.1098	576	0.11137	576	0.1124	576	0.17536	576	0.17626	576	0.17707	576	0.20982	576	0.21126	576	0.21467
577	0.10486	577	0.10535	577	0.10677	577	0.16745	577	0.16848	577	0.16894	577	0.20227	577	0.20377	577	0.20662
578	0.09955	578	0.1009	578	0.10156	578	0.16056	578	0.16174	578	0.16168	578	0.19615	578	0.19741	578	0.2003
579	0.09367	579	0.0959	579	0.09607	579	0.15363	579	0.15452	579	0.15451	579	0.18903	579	0.19101	579	0.19334
580	0.08975	580	0.09123	580	0.09262	580	0.14759	580	0.14832	580	0.14859	580	0.18258	580	0.18413	580	0.18769
581	0.08498	581	0.08622	581	0.08721	581	0.14006	581	0.14121	581	0.1413	581	0.17649	581	0.17706	581	0.18028
582	0.08025	582	0.08152	582	0.08319	582	0.13369	582	0.13497	582	0.13581	582	0.17034	582	0.17119	582	0.17351
583	0.07619	583	0.07754	583	0.07892	583	0.1278	583	0.12871	583	0.12948	583	0.16457	583	0.1653	583	0.16823
584	0.07328	584	0.07437	584	0.0752	584	0.12236	584	0.12409	584	0.12434	584	0.15949	584	0.16027	584	0.16378
585	0.06729	585	0.06877	585	0.0694	585	0.11546	585	0.1159	585	0.11737	585	0.15215	585	0.15337	585	0.15553
586	0.06511	586	0.0666	586	0.06749	586	0.1114	586	0.11224	586	0.1132	586	0.14833	586	0.14996	586	0.15276
587	0.0624	587	0.06293	587	0.06398	587	0.10594	587	0.1075	587	0.10773	587	0.14364	587	0.14477	587	0.14696
588	0.05909	588	0.05948	588	0.06049	588	0.10099	588	0.10213	588	0.10248	588	0.13887	588	0.1391	588	0.14227
589	0.05544	589	0.05705	589	0.05805	589	0.09625	589	0.09687	589	0.09781	589	0.13378	589	0.13517	589	0.13705
590	0.05251	590	0.05325	590	0.05447	590	0.09151	590	0.09237	590	0.09197	590	0.12861	590	0.12925	590	0.13277
591	0.05077	591	0.0522	591	0.05289	591	0.08848	591	0.08962	591	0.09027	591	0.12546	591	0.1276	591	0.13003
592	0.04723	592	0.04859	592	0.04953	592	0.0831	592	0.08486	592	0.08496	592	0.12013	592	0.1222	592	0.12394
593	0.04582	593	0.0471	593	0.04799	593	0.0805	593	0.08146	593	0.08192	593	0.11775	593	0.1189	593	0.12149
594	0.04261	594	0.04347	594	0.04459	594	0.07593	594	0.07664	594	0.07736	594	0.11357	594	0.11446	594	0.11707
595	0.04021	595	0.04147	595	0.0422	595	0.07181	595	0.07317	595	0.07372	595	0.10939	595	0.11082	595	0.11304
596	0.03865	596	0.04011	596	0.04103	596	0.06881	596	0.07095	596	0.07096	596	0.10605	596	0.10737	596	0.11033
597	0.03676	597	0.03771	597	0.03862	597	0.06533	597	0.0663	597	0.06708	597	0.10225	597	0.10373	597	0.10616
598	0.03397	598	0.03451	598	0.03537	598	0.06169	598	0.06228	598	0.06291	598	0.09827	598	0.09966	598	0.10216
599	0.03313	599	0.03473	599	0.03527	599	0.05986	599	0.06093	599	0.06112	599	0.09643	599	0.09745	599	0.09991
600	0.03163	600	0.03292	600	0.03365	600	0.05709	600	0.05841	600	0.05874	600	0.0938	600	0.09509	600	0.09745
601	0.02999	601	0.03113	601	0.03182	601	0.05438	601	0.0554	601	0.0563	601	0.09108	601	0.09159	601	0.09449
602	0.0287	602	0.02962	602	0.03054	602	0.05238	602	0.05312	602	0.05382	602	0.08826	602	0.0889	602	0.09196
603	0.02718	603	0.02801	603	0.02895	603	0.04968	603	0.05041	603	0.0512	603	0.08525	603	0.0865	603	0.08885
604	0.02675	604	0.02751	604	0.02883	604	0.04774	604	0.04873	604	0.04929	604	0.08394	604	0.08548	604	0.0865
605	0.02546	605	0.02636	605	0.0272	605	0.04524	605	0.04692	605	0.0473	605	0.08158	605	0.08218	605	0.08405
606	0.02388	606	0.02514	606	0.0259	606	0.04356	606	0.04463	606	0.04552	606	0.07897	606	0.08012	606	0.08204
607	0.02222	607	0.02319	607	0.02374	607	0.04061	607	0.04154	607	0.04248	607	0.07546	607	0.07697	607	0.07848
608	0.02148	608	0.02236	608	0.02312	608	0.03958	608	0.0403	608	0.04089	608	0.0733	608	0.07509	608	0.077
609	0.02014	609	0.02142	609	0.02187	609	0.03753	609	0.03815	609	0.03907	609	0.07086	609	0.07217	609	0.07499
610	0.01775	610	0.01872	610	0.01973	610	0.03485	610	0.03531	610	0.03594	610	0.06774	610	0.06903	610	0.07089
611	0.018	611	0.01932	611	0.01959	611	0.0342	611	0.03497	611	0.03535	611	0.06731	611	0.06862	611	0.07027
612	0.01665	612	0.01803	612	0.01847	612	0.03219	612	0.0326	612	0.0338	612	0.06479	612	0.06604	612	0.06764
613	0.01646	613	0.018	613	0.01837	613	0.03112	613	0.03217	613	0.03252	613	0.06414	613	0.06494	613	0.06689
614	0.01672	614	0.01794	614	0.01854	614	0.03084	614	0.03191	614	0.03234	614	0.06283	614	0.06399	614	0.06603
615	0.01569	615	0.01716	615	0.01788	615	0.02933	615	0.0301	615	0.03111	615	0.06051	615	0.06178	615	0.06414
616	0.01492	616	0.01609	616	0.01715	616	0.02773	616	0.02834	616	0.02924	616	0.05897	616	0.06015	616	0.06161
617	0.01311	617	0.01456	617	0.01538	617	0.02547	617	0.02635	617	0.02736	617	0.05626	617	0.05768	617	0.0604
618	0.01246	618	0.01397	618	0.01482	618	0.02439	618	0.02508	618	0.02581	618	0.0551	618	0.05668	618	0.05735
619	0.01071	619	0.01265	619	0.01325	619	0.02226	619	0.02304	619	0.0238	619	0.05228	619	0.05322	619	0.05502
620	0.01214	620	0.01385	620	0.01467	620	0.02269	620	0.02385	620	0.02476	620	0.05294	620	0.05383	620	0.05528
621	0.01156	621	0.01319	621	0.0143	621	0.0218	621	0.02266	621	0.02357	621	0.05164	621	0.05219	621	0.05403
622	0.01087	622	0.01298	622	0.0142	622	0.02107	622	0.02186	622	0.02218	622	0.04982	622	0.05108	622	0.05283
623	0.00994	623	0.01242	623	0.01325	623	0.01965	623	0.02044	623	0.021	623	0.04777	623	0.04895	623	0.05094
624	0.0094	624	0.01249	624	0.01375	624	0.01889	624	0.02	624	0.02053	624	0.04763	624	0.04788	624	0.05016
625	0.01035	625	0.01382	625	0.01503	625	0.01952	625	0.01989	625	0.02075	625	0.04752	625	0.04823	625	0.04989
626	0.00915	626	0.01295	626	0.0145	626	0.01766	626	0.01869	626	0.01923	626	0.04551	626	0.04635	626	0.04778
627	0.0087	627	0.01307	627	0.01507	627	0.01681	627	0.01788	627	0.01844	627	0.04385	627	0.04486	627	0.04666
628	0.00735	628	0.01262	628	0.01467	628	0.01523	628	0.01614	628	0.01691	628	0.04217	628	0.04296	628	0.04473
629	0.00695	629	0.01291	629	0.01507	629	0.01446	629	0.01516	629	0.01616	629	0.04055	629	0.04175	629	0.04299
630	0.00825	630	0.01499	630	0.0179	630	0.01546	630	0.01631	630	0.01707	630	0.04093	630	0.04241	630	0.04378
631	0.00802	631	0.0157	631	0.01848	631	0.01473	631	0.01557	631	0.01609	631	0.04004	631	0.04128	631	0.04266
632	0.0081	632	0.01689	632	0.01999	632	0.01441	632	0.01546	632	0.01529	632	0.03962	632	0.04026	632	0.04254
633	0.0075	633	0.01765	633	0.02127	633	0.01348	633	0.01453	633	0.01496	633	0.03815	633	0.03925	633	0.04094
634	0.00735	634	0.01849	634	0.02249	634	0.01296	634	0.01342	634	0.01431	634	0.037	634	0.03837	634	0.04022
635	0.00694	635	0.01936	635	0.02361	635	0.01227	635	0.01299	635	0.01374	635	0.03622	635	0.03735	635	0.03935
636	0.00739	636	0.02104	636	0.02583	636	0.01226	636	0.01329	636	0.01401	636	0.03597	636	0.03716	636	0.0392
637	0.00599	637	0.02103	637	0.02595	637	0.01074	637	0.01137	637	0.01221	637	0.03382	637	0.03486	637	0.03703
638	0.00526	638	0.02164	638	0.02675	638	0.00944	638	0.01029	638	0.01086	638	0.032	638	0.03363	638	0.03563
639	0.00499	639	0.02222	639	0.02764	639	0.00919	639	0.0102	639	0.0108	639	0.03153	639	0.03352	639	0.03497
640	0.00563	640	0.02366	640	0.02981	640	0.0098	640	0.0105	640	0.01131	640	0.03176	640	0.0332	640	0.035
641	0.00457	641	0.02352	641	0.02997	641	0.00847	641	0.00905	641	0.00974	641	0.03002	641	0.03158	641	0.03316
642	0.00397	642	0.02317	642	0.0306	642	0.00745	642	0.00823	642	0.00867	642	0.02846	642	0.03043	642	0.03197
643	0.00535	643	0.02488	643	0.03247	643	0.00832	643	0.00908	643	0.00975	643	0.02932	643	0.03112	643	0.03281
644	0.00441	644	0.02419	644	0.03143	644	0.00732	644	0.00793	644	0.00865	644	0.02836	644	0.02933	644	0.03097
645	0.00297	645	0.02332	645	0.03058	645	0.00578	645	0.0066	645	0.00732	645	0.02591	645	0.02821	645	0.02906
646	0.0059	646	0.02631	646	0.03314	646	0.00878	646	0.00943	646	0.01011	646	0.02877	646	0.03038	646	0.03199
647	0.00333	647	0.0234	647	0.03102	647	0.00612	647	0.00682	647	0.00729	647	0.02602	647	0.02738	647	0.02889
648	0.00385	648	0.02352	648	0.03115	648	0.00628	648	0.00697	648	0.00764	648	0.02572	648	0.02712	648	0.02888
649	0.00298	649	0.02227	649	0.0296	649	0.00518	649	0.00604	649	0.00642	649	0.02444	649	0.02563	649	0.0274
650	0.00244	650	0.0217	650	0.02864	650	0.00467	650	0.00543	650	0.00581	650	0.02382	650	0.02485	650	0.02616
651	0.00337	651	0.0217	651	0.02888	651	0.00548	651	0.00627	651	0.00679	651	0.02414	651	0.02524	651	0.02667
652	0.00289	652	0.02081	652	0.02733	652	0.00478	652	0.00557	652	0.00575	652	0.0229	652	0.0246	652	0.02599
653	0.00302	653	0.02035	653	0.02634	653	0.00517	653	0.00594	653	0.00627	653	0.02292	653	0.02378	653	0.02535
654	0.00216	654	0.0185	654	0.02465	654	0.00378	654	0.00458	654	0.00524	654	0.02203	654	0.02269	654	0.02436
655	0.00275	655	0.01816	655	0.02436	655	0.00458	655	0.0052	655	0.00567	655	0.0216	655	0.0227	655	0.02454
656	0.00291	656	0.01759	656	0.0233	656	0.00473	656	0.0053	656	0.00568	656	0.02192	656	0.02279	656	0.02426
657	0.00214	657	0.01624	657	0.02189	657	0.00387	657	0.00457	657	0.00493	657	0.0209	657	0.02167	657	0.02266
658	0.00183	658	0.01553	658	0.02097	658	0.00367	658	0.0041	658	0.00467	658	0.02041	658	0.02114	658	0.02198
659	0.000743786	659	0.0137	659	0.0188	659	0.00235	659	0.00298	659	0.00332	659	0.01893	659	0.01968	659	0.02103
660	0.000972217	660	0.013	660	0.01793	660	0.00229	660	0.00293	660	0.00356	660	0.01863	660	0.01915	660	0.02075
661	0.00178	661	0.01283	661	0.01751	661	0.00325	661	0.00392	661	0.00409	661	0.01899	661	0.01965	661	0.02093
662	0.000688425	662	0.01195	662	0.01535	662	0.00237	662	0.00252	662	0.00344	662	0.01775	662	0.0185	662	0.01978
663	0.00254	663	0.01286	663	0.01677	663	0.00412	663	0.00443	663	0.00507	663	0.01916	663	0.02019	663	0.02163
664	0.0011	664	0.01074	664	0.0147	664	0.00245	664	0.00296	664	0.00341	664	0.01746	664	0.01824	664	0.01927
665	0.000998505	665	0.01029	665	0.01375	665	0.00204	665	0.00264	665	0.00301	665	0.01702	665	0.0178	665	0.01878
666	0.000798088	666	0.00886	666	0.01224	666	0.00135	666	0.00169	666	0.00222	666	0.01606	666	0.01662	666	0.01737
667	0.00088994	667	0.0085	667	0.01189	667	0.00158	667	0.00195	667	0.00236	667	0.0157	667	0.01655	667	0.01729
668	0.00134	668	0.00916	668	0.01244	668	0.00243	668	0.00298	668	0.00349	668	0.01624	668	0.01724	668	0.01807
669	0.00137	669	0.00866	669	0.01168	669	0.00233	669	0.00309	669	0.00335	669	0.01617	669	0.0168	669	0.01769
670	8.89082e-05	670	0.00701	670	0.00991	670	0.000875078	670	0.00154	670	0.00203	670	0.0144	670	0.01482	670	0.01614
671	0	671	0.00624	671	0.00876	671	0.000551166	671	0.00121	671	0.00143	671	0.01387	671	0.01434	671	0.01565
672	0	672	0.00459	672	0.00701	672	5.86237e-05	672	0.000123468	672	0.000139666	672	0.01193	672	0.01269	672	0.01332
673	0	673	0.00542	673	0.00816	673	0.000326596	673	0.000723206	673	0.000852951	673	0.01281	673	0.01373	673	0.01441
674	0	674	0.00528	674	0.00784	674	0.000332636	674	0.000740876	674	0.00108	674	0.01277	674	0.01346	674	0.01417
675	8.18139e-05	675	0.00569	675	0.00773	675	0.000744864	675	0.00127	675	0.00165	675	0.01315	675	0.01354	675	0.01448
676	5.84041e-05	676	0.00521	676	0.00735	676	0.000776031	676	0.00124	676	0.00146	676	0.01299	676	0.01334	676	0.01389
677	0	677	0.0049	677	0.00708	677	0.000561911	677	0.000995135	677	0.00139	677	0.01246	677	0.01317	677	0.01397
678	0	678	0.00347	678	0.00579	678	7.40518e-05	678	0.000137198	678	0.000234078	678	0.01087	678	0.01179	678	0.01233
679	0.000859839	679	0.00561	679	0.0074	679	0.00149	679	0.00179	679	0.00214	679	0.01309	679	0.01342	679	0.01462
680	0.000361178	680	0.00503	680	0.00681	680	0.000810644	680	0.0012	680	0.00144	680	0.01201	680	0.01274	680	0.01368
681	0	681	0.00254	681	0.00444	681	0	681	8.25903e-06	681	6.76209e-05	681	0.00938	681	0.01008	681	0.01082
682	0	682	0.00341	682	0.00535	682	1.28433e-05	682	0.000141602	682	0.00043814	682	0.01056	682	0.01098	682	0.01212
683	0	683	0.00351	683	0.00531	683	2.18765e-05	683	0.000196424	683	0.000504426	683	0.01023	683	0.01088	683	0.01183
684	0.000361833	684	0.00421	684	0.006	684	0.000772376	684	0.000880643	684	0.00112	684	0.01089	684	0.01131	684	0.01225
685	0.000210595	685	0.00407	685	0.00586	685	0.000449542	685	0.000752772	685	0.00101	685	0.01068	685	0.01111	685	0.01208
686	9.6706e-05	686	0.00392	686	0.00589	686	0.000597673	686	0.000890306	686	0.00116	686	0.01051	686	0.01112	686	0.01209
687	1.13706e-05	687	0.00366	687	0.00533	687	0.000215538	687	0.00056693	687	0.000936582	687	0.00996	687	0.01076	687	0.01106
688	0	688	0.00262	688	0.00414	688	0	688	0	688	0	688	0.00891	688	0.00914	688	0.00985
689	0	689	0.0023	689	0.00399	689	0	689	0	689	0	689	0.00805	689	0.00845	689	0.00934
690	0	690	0.00084775	690	0.00199	690	0	690	0	690	8.51355e-05	690	0.00603	690	0.00672	690	0.00711
691	0	691	0.00328	691	0.00491	691	0	691	0	691	0.000319992	691	0.00901	691	0.00924	691	0.00977
692	0.000289581	692	0.00373	692	0.0053	692	0.00032297	692	0.000503448	692	0.00095547	692	0.00936	692	0.00972	692	0.01027
693	0.000237499	693	0.00348	693	0.00516	693	0.000264882	693	0.000412901	693	0.000710636	693	0.00902	693	0.00933	693	0.00972
694	0.000248233	694	0.00378	694	0.00558	694	0.000423928	694	0.000694807	694	0.000704315	694	0.00904	694	0.00927	694	0.00999
695	5.74455e-05	695	0.00188	695	0.00383	695	9.81042e-05	695	0.00016079	695	0.000157408	695	0.00699	695	0.00696	695	0.00805
696	0	696	0.00157	696	0.00303	696	0	696	0	696	0	696	0.00627	696	0.00676	696	0.00715
697	0	697	0.00315	697	0.00455	697	0	697	0	697	0	697	0.00726	697	0.00779	697	0.0082
698	0	698	0.00178	698	0.00347	698	0	698	0	698	0	698	0.00626	698	0.00666	698	0.00686
699	0	699	0.000978507	699	0.0024	699	0	699	0	699	0	699	0.00503	699	0.00553	699	0.00545
700	0	700	0.0024	700	0.00365	700	0	700	0	700	0	700	0.00614	700	0.00675	700	0.00694
701	2.50162e-05	701	0.00288	701	0.00412	701	0	701	0.00012178	701	0.000274195	701	0.00643	701	0.00682	701	0.00743
702	1.68966e-05	702	0.00292	702	0.00437	702	0	702	8.22534e-05	702	0.000185199	702	0.00632	702	0.00675	702	0.00739
703	0.000260148	703	0.00383	703	0.00549	703	7.25376e-05	703	0.000217103	703	0.000555472	703	0.00706	703	0.0075	703	0.00794
704	0.000220945	704	0.00439	704	0.00583	704	9.70018e-05	704	0.000413914	704	0.00070065	704	0.00731	704	0.00811	704	0.0084
705	1.39753e-05	705	0.000732062	705	0.00259	705	6.81928e-06	705	3.06144e-05	705	4.87389e-05	705	0.00362	705	0.00428	705	0.0044
706	0	706	0.00196	706	0.00381	706	0	706	0	706	0	706	0.00481	706	0.00536	706	0.0059
707	7.87486e-05	707	0.000785773	707	0.00235	707	2.40168e-05	707	5.75045e-05	707	0.00010299	707	0.00322	707	0.00368	707	0.00413
708	0.000736315	708	0.00462	708	0.00618	708	0.000224561	708	0.000537677	708	0.000962979	708	0.00725	708	0.0075	708	0.0082
709	0	709	0.0027	709	0.00449	709	0	709	0	709	0	709	0.00518	709	0.00535	709	0.00591
710	0	710	0.00232	710	0.00355	710	0	710	0	710	0	710	0.00438	710	0.0046	710	0.00483
711	0	711	0.00222	711	0.00364	711	0	711	0	711	0	711	0.00426	711	0.00474	711	0.00482
712	0.000434629	712	0.00358	712	0.00526	712	0.000212083	712	0.000290931	712	0.000514292	712	0.00592	712	0.00638	712	0.0066
713	0.000373103	713	0.0019	713	0.00252	713	0.00018206	713	0.000249747	713	0.000441489	713	0.00292	713	0.00308	713	0.00326
714	3.44299e-05	714	0.00236	714	0.00331	714	0	714	0	714	0	714	0.00379	714	0.00364	714	0.00413
715	1.40596e-05	715	0.00205	715	0.00337	715	0	715	0	715	0	715	0.00362	715	0.00412	715	0.00451
716	0	716	0.00234	716	0.00368	716	0	716	0	716	0	716	0.0042	716	0.0045	716	0.00468
717	0	717	0.00293	717	0.00433	717	0	717	0	717	0	717	0.00486	717	0.00486	717	0.00557
718	0	718	0.00107	718	0.00246	718	0	718	0	718	0	718	0.00294	718	0.00329	718	0.0037
719	0	719	0.00162	719	0.00306	719	0	719	0	719	0	719	0.00306	719	0.0034	719	0.00391
720	0	720	0.000789051	720	0.00192	720	0	720	0	720	0	720	0.0026	720	0.00264	720	0.00321
721	0	721	0.00137	721	0.00257	721	0	721	0	721	0	721	0.00303	721	0.00333	721	0.00374
722	0	722	0.000752326	722	0.00237	722	0	722	0	722	0	722	0.00258	722	0.00304	722	0.00342
723	0	723	0.00155	723	0.00267	723	0	723	0	723	0	723	0.00311	723	0.00353	723	0.00377
724	0	724	0.00146	724	0.00251	724	0	724	0	724	0	724	0.0029	724	0.0031	724	0.00361
725	0	725	0.00191	725	0.00302	725	0	725	0	725	0	725	0.00372	725	0.0038	725	0.00428
726	0	726	0.00129	726	0.00227	726	0	726	0	726	0	726	0.00298	726	0.00346	726	0.00347
727	0	727	0.001	727	0.0022	727	0	727	0	727	0	727	0.00255	727	0.0027	727	0.00308
728	0	728	0.000728854	728	0.00197	728	0	728	0	728	0	728	0.00239	728	0.00268	728	0.0032
729	0	729	9.89867e-05	729	0.000391494	729	0	729	0	729	0	729	0.000709388	729	0.00126	729	0.0012
730	0	730	0	730	8.86665e-06	730	0	730	0	730	0	730	3.07499e-05	730	7.36044e-05	730	0.000228462
731	0	731	0	731	0.00111	731	0	731	0	731	0	731	0.00164	731	0.00168	731	0.00183
732	0	732	5.9718e-05	732	0.000115136	732	0	732	0	732	0	732	0.000184704	732	0.000198116	732	0.000244282
733	0	733	0.000584549	733	0.00122	733	0	733	0	733	0	733	0.00202	733	0.00218	733	0.00267
734	0	734	0	734	0.000722337	734	0	734	0	734	0	734	0.0014	734	0.00156	734	0.00174
735	0	735	0	735	0.00101	735	0	735	0	735	0	735	0.00158	735	0.00173	735	0.00187
736	0	736	0	736	0.000449754	736	0	736	0	736	0	736	0.000769754	736	0.000918424	736	0.00105
737	0	737	0	737	0	737	0	737	0	737	0	737	0	737	0.000100131	737	0.000135356
738	0	738	0	738	0	738	0	738	0	738	0	738	0	738	9.15636e-05	738	0.000123775
739	0	739	0	739	0	739	0	739	0	739	0	739	0	739	0	739	0
740	0	740	0	740	0	740	0	740	0	740	0	740	0	740	0	740	0.000269939
741	0	741	0	741	0	741	0	741	0	741	0	741	0	741	0	741	0.000196312
742	0	742	0	742	0	742	0	742	0	742	0	742	0	742	0	742	1.78832e-05
743	0	743	0	743	0	743	0	743	0	743	0	743	0	743	0	743	0
744	0	744	0	744	0	744	0	744	0	744	0	744	0	744	0	744	0
745	0	745	0	745	0	745	0	745	0	745	0	745	0	745	0	745	0
746	0	746	0	746	0	746	0	746	0	746	0	746	0	746	0	746	0
747	0	747	0	747	0	747	0	747	0	747	0	747	0	747	0	747	0
748	0	748	3.20118e-05	748	0.000290961	748	0	748	0	748	0	748	0.000352379	748	0.000284176	748	0.000544197
749	0	749	5.00769e-05	749	0.000455157	749	0	749	0	749	0	749	0.000551235	749	0.000444544	749	0.000851301
750	0	750	0	750	0	750	0	750	0	750	0	750	0	750	0	750	0
751	0	751	0	751	0	751	0	751	0	751	0	751	0	751	0	751	0
752	0	752	0	752	0	752	0	752	0	752	0	752	0	752	0	752	0
753	0	753	0	753	0	753	0	753	0	753	0	753	0	753	0	753	0
754	0	754	0	754	0	754	0	754	0	754	0	754	0	754	0	754	0
755	0	755	0	755	0	755	0	755	0	755	0	755	0	755	0	755	0
756	0	756	0	756	0	756	0	756	0	756	0	756	0	756	0	756	0
757	0	757	0	757	0	757	0	757	0	757	0	757	0	757	0	757	0
758	0	758	0	758	0	758	0	758	0	758	0	758	0	758	0	758	0
759	0	759	0	759	0	759	0	759	0	759	0	759	0	759	0	759	0
760	0	760	0	760	0	760	0	760	0	760	0	760	0	760	0	760	0
761	0	761	0	761	0	761	0	761	0	761	0	761	0	761	0	761	0
762	0	762	0	762	0	762	0	762	0	762	0	762	0	762	0	762	0
763	0	763	0	763	0	763	0	763	0	763	0	763	0	763	0	763	0
764	0	764	0	764	0	764	0	764	0	764	0	764	0	764	0	764	0
765	0	765	0	765	0	765	0	765	0	765	0	765	0	765	0	765	0
766	0	766	0	766	0	766	0	766	0	766	0	766	0	766	0	766	0
767	0	767	0	767	0	767	0	767	0	767	0	767	0	767	0	767	0
768	0	768	0	768	0.000938714	768	0	768	0	768	0	768	0	768	0	768	0
769	0	769	0	769	0	769	0	769	0	769	0	769	0	769	0	769	0
770	0	770	0	770	0	770	0	770	0	770	0	770	0	770	0	770	0
771	0	771	0	771	0	771	0	771	0	771	0	771	0	771	0	771	0
772	0	772	0	772	0	772	0	772	0	772	0	772	0	772	0	772	0
773	0	773	0	773	0	773	0	773	0	773	0	773	0	773	0	773	0
774	0	774	0	774	7.07244e-05	774	0	774	0	774	0	774	0	774	0	774	0
775	0	775	0	775	7.95716e-05	775	0	775	0	775	0	775	0	775	0	775	0
776	0	776	0	776	0.000608322	776	0	776	0	776	0	776	0	776	0	776	0
777	0	777	0	777	0.00033416	777	0	777	0	777	0	777	0	777	0	777	0
778	0	778	0	778	0	778	0	778	0	778	0	778	0	778	0	778	0
779	0.000304841	779	0.000756372	779	0.00153	779	0	779	0	779	0	779	0	779	0	779	0
780	3.05799e-05	780	0.000755532	780	0.00135	780	0	780	0	780	0	780	0.000170043	780	0	780	0
