# Supplementary material for: Stable pure-green organic light-emitting diodes toward Rec.2020 standard
Source: Nat Commun. 2024 May 23;15:4394. doi: 10.1038/s41467-024-48659-6 (PMC11116534; doi:10.1038/s41467-024-48659-6)
Supplement: Supplementary file 3 — Source data [file 41467_2024_48659_MOESM3_ESM.zip › Source Data/Source Data Fig. 4.xlsx]

## Sheet: 4c-d
HOD-D2		EOD-D2		HOD-D3		EOD-D3
Driving Voltage (V)	Current Density (mA cm-2)	Driving Voltage (V)	Current Density (mA cm-2)	Driving Voltage (V)	Current Density (mA cm-2)	Driving Voltage (V)	Current Density (mA cm-2)
-1	1.815e-05	-1	3.825e-06	-1	2.235e-05	-1	1.975e-06
-0.8	6.4e-06	-0.8	6.1e-06	-0.8	1.245e-05	-0.8	7.675e-06
-0.6	6.2e-06	-0.6	3.4e-06	-0.6	7.475e-06	-0.6	6.75e-06
-0.4	5.175e-06	-0.4	8.4e-06	-0.4	8.775e-06	-0.4	7.025e-06
-0.2	1.008e-05	-0.2	6.425e-06	-0.2	7.425e-06	-0.2	7.3e-06
3e-07	7.225e-06	3e-07	6.75e-06	-2e-07	2.15e-06	-4e-07	5.25e-06
0.2	7.6e-06	0.2	5.375e-06	0.2	3.6e-06	0.2	7.6e-06
0.4	1.7e-06	0.4	7.725e-06	0.4	4.425e-06	0.4	6.825e-06
0.6	2.85e-06	0.6	9.825e-06	0.6	3.95e-06	0.6	4.675e-06
0.8	2.068e-05	0.8	8.725e-06	0.8	1.825e-05	0.8	3.05e-06
1	7.553e-05	1	2.775e-06	1	6.303e-05	1	5.05e-06
1.2	0.0002519	1.2	4.25e-06	1.2	0.0002038	1.2	5.05e-06
1.4	0.0007212	1.4	3.6e-06	1.4	0.0005944	1.4	5e-08
1.6	0.00182	1.6	9.675e-06	1.6	0.00153	1.6	3.275e-06
1.8	0.00407	1.8	2.725e-06	1.8	0.00346	1.8	1.875e-06
2	0.00801	2	4.75e-06	2	0.00686	2	1.675e-06
2.2	0.0141	2.2	3.875e-06	2.2	0.01221	2.2	4.1e-06
2.4	0.02243	2.4	7.725e-06	2.4	0.01963	2.4	2.8e-06
2.6	0.03276	2.6	4.675e-06	2.6	0.02893	2.6	5e-06
2.8	0.04509	2.8	1.55e-06	2.8	0.04001	2.8	5.625e-06
3	0.05991	3	4.85e-06	3	0.05324	3	4.7e-06
3.2	0.07798	3.2	2.425e-06	3.2	0.06921	3.2	3.375e-06
3.4	0.1002	3.4	2.888e-05	3.4	0.0887	3.4	8.425e-06
3.6	0.1274	3.6	0.0001767	3.6	0.1125	3.6	1.125e-06
3.8	0.1607	3.8	0.0008221	3.8	0.1414	3.8	6e-06
4	0.2011	4	0.00275	4	0.1763	4	2.575e-06
4.2	0.2497	4.2	0.00721	4.2	0.2183	4.2	5.2e-06
4.4	0.3079	4.4	0.01585	4.4	0.2684	4.4	3.05e-06
4.6	0.3769	4.6	0.0303	4.6	0.3278	4.6	3.975e-06
4.8	0.458	4.8	0.05226	4.8	0.3974	4.8	1.8e-06
5	0.5524	5	0.0835	5	0.4783	5	9e-06
5.2	0.6612	5.2	0.1263	5.2	0.5717	5.2	5.025e-06
5.4	0.7853	5.4	0.1829	5.4	0.6784	5.4	1.148e-05
5.6	0.9256	5.6	0.2563	5.6	0.7992	5.6	2.18e-05
5.8	1.082	5.8	0.3494	5.8	0.9348	5.8	2.913e-05
6	1.256	6	0.4654	6	1.085	6	4.273e-05
6.2	1.445	6.2	0.6077	6.2	1.251	6.2	5.558e-05
6.4	1.652	6.4	0.7794	6.4	1.432	6.4	7.365e-05
6.6	1.875	6.6	0.9847	6.6	1.628	6.6	9.79e-05
6.8	2.117	6.8	1.227	6.8	1.84	6.8	0.0001257
7	2.378	7	1.51	7	2.068	7	0.0001543
7.2	2.659	7.2	1.838	7.2	2.315	7.2	0.0001937
7.4	2.963	7.4	2.215	7.4	2.582	7.4	0.0002395
7.6	3.291	7.6	2.644	7.6	2.867	7.6	0.0002943
7.8	3.645	7.8	3.132	7.8	3.176	7.8	0.0003571
8	4.025	8	3.682	8	3.509	8	0.0004335
8.2	4.434	8.2	4.3	8.2	3.866	8.2	0.0005194
8.4	4.874	8.4	4.991	8.4	4.25	8.4	0.0006254
8.6	5.346	8.6	5.762	8.6	4.663	8.6	0.000748
8.8	5.853	8.8	6.618	8.8	5.106	8.8	0.000891
9	6.398	9	7.568	9	5.582	9	0.00105
9.2	6.982	9.2	8.617	9.2	6.092	9.2	0.00124
9.4	7.609	9.4	9.776	9.4	6.639	9.4	0.00147
9.6	8.281	9.6	11.05	9.6	7.225	9.6	0.00172
9.8	9.001	9.8	12.46	9.8	7.853	9.8	0.00202
10	9.774	10	14.01	10	8.525	10	0.00236
10.2	10.6	10.2	15.71	10.2	9.246	10.2	0.00276
10.4	11.49	10.4	17.57	10.4	10.02	10.4	0.00321
10.6	12.44	10.6	19.62	10.6	10.84	10.6	0.00373
10.8	13.45	10.8	21.86	10.8	11.73	10.8	0.00431
11	14.54	11	24.33	11	12.67	11	0.00499
11.2	15.71	11.2	27.02	11.2	13.69	11.2	0.00576
11.4	16.96	11.4	29.98	11.4	14.77	11.4	0.00664
11.6	18.3	11.6	33.22	11.6	15.94	11.6	0.00764
11.8	19.74	11.8	36.78	11.8	17.18	11.8	0.00877
12	21.28	12	40.68	12	18.52	12	0.01005
12.2	22.93	12.2	44.97	12.2	19.94	12.2	0.01151
12.4	24.7	12.4	49.71	12.4	21.48	12.4	0.01315
12.6	26.61	12.6	54.88	12.6	23.12	12.6	0.015
12.8	28.66	12.8	60.56	12.8	24.89	12.8	0.01709
13	30.86	13	66.84	13	26.78	13	0.01944
13.2	33.22	13.2	73.75	13.2	28.83	13.2	0.02208
13.4	35.78	13.4	81.39	13.4	31.03	13.4	0.02505
13.6	38.53	13.6	89.83	13.6	33.39	13.6	0.0284
13.8	41.49	13.8	99.28	13.8	35.94	13.8	0.03214
14	44.69	14	109.6	14	38.69	14	0.03634
14.2	48.16	14.2	121.1	14.2	41.66	14.2	0.04104
14.4	51.94	14.4	133.8	14.4	44.89	14.4	0.04629
14.6	56	14.6	148	14.6	48.4	14.6	0.05215
14.8	60.44	14.8	163.8	14.8	52.2	14.8	0.05869
15	65.25	15	181.3	15	56.31	15	0.06598
15.2	70.52	15.2	200.7	15.2	60.81	15.2	0.0741
15.4	76.26	15.4	222.2	15.4	65.71	15.4	0.08313
15.6	82.56	15.6	246.2	15.6	71.09	15.6	0.09317
15.8	89.55	15.8	273.1	15.8	77	15.8	0.1043
16	97.14	16	301.5	16	83.52	16	0.1167
16.2	105.5	16.2	332.4	16.2	90.82	16.2	0.1303
16.4	114.8	16.4	366	16.4	98.78	16.4	0.1455
16.6	125	16.6	401.7	16.6	107.7	16.6	0.1622
16.8	136.3	16.8	439.8	16.8	117.5	16.8	0.1808
17	148.9	17	480.4	17	128.6	17	0.2012
17.2	163	17.2	520.9	17.2	141	17.2	0.2237
17.4	179.1	17.4	561.5	17.4	155	17.4	0.2485
17.6	196.6	17.6	601.1	17.6	171.2	17.6	0.2757
17.8	216.4	17.8	639.3	17.8	189.2	17.8	0.3057
18	238.5	18	675.1	18	209.8	18	0.3387
18.2	262.9	18.2	707	18.2	233.2	18.2	0.3748
18.4	290.6	18.4	730.5	18.4	259.9	18.4	0.4144
18.6	321.5	18.6	741.1	18.6	290.6	18.6	0.4577
18.8	355.6	18.8	744.8	18.8	325.5	18.8	0.5051
19	394.3	--	--	19	365.7	19	0.5568
19.2	436.7	--	--	19.2	413.4	19.2	0.6133
19.4	482.6	--	--	19.4	466.8	19.4	0.6748
19.6	533.1	--	--	19.6	527.6	19.6	0.7418
19.8	587.4	--	--	19.8	592.6	19.8	0.8147
20	632.9	--	--	20	651.2	20	0.894
		--	--			20.2	0.9797
		--	--			20.4	1.072
		--	--			20.6	1.173
		--	--			20.8	1.282
		--	--			21	1.399
		--	--			21.2	1.53
		--	--			21.4	1.667
		--	--			21.6	1.814
		--	--			21.8	1.973
		--	--			22	2.145
		--	--			22.2	2.329
		--	--			22.4	2.526
		--	--			22.6	2.737
		--	--			22.8	2.965
		--	--			23	3.204
		--	--			23.2	3.463
		--	--			23.4	3.742
		--	--			23.6	4.039
		--	--			23.8	4.355
		--	--			24	4.693
		--	--			24.2	5.054
		--	--			24.4	5.44
		--	--			24.6	5.85
		--	--			24.8	6.291
		--	--			25	6.764
						25.2	7.259
						25.4	7.788
						25.6	8.352
						25.8	8.955
						26	9.597
						26.2	10.28
						26.4	11.01
						26.6	11.79
						26.8	12.61
						27	13.49
						27.2	14.43
						27.4	15.43
						27.6	16.5
						27.8	17.64
						28	18.85
						28.2	20.15
						28.4	21.53
						28.6	23
						28.8	24.59
						29	26.28
						29.2	28.1
						29.4	30.04
						29.6	32.14
						29.8	34.36
						30	36.76
						30.2	39.35
						30.4	42.15
						30.6	45.16
						30.8	48.41
						31	51.93
						31.2	55.76
						31.4	59.93
						31.6	64.47
						31.8	69.44
						32	74.89
						32.2	80.86
						32.4	87.45
						32.6	94.81
						32.8	102.9
						33	112.2
						33.2	122.5
						33.4	134.2
						33.6	147.7
						33.8	163.3
						34	181.8
						34.2	204.4
						34.4	233.7
						34.6	274.2
						--	--
						--	--
