# Supplementary material for: Stable pure-green organic light-emitting diodes toward Rec.2020 standard
Source: Nat Commun. 2024 May 23;15:4394. doi: 10.1038/s41467-024-48659-6 (PMC11116534; doi:10.1038/s41467-024-48659-6)
Supplement: Supplementary file 3 — Source data [file 41467_2024_48659_MOESM3_ESM.zip › Source Data/Source Data Fig. 5.xlsx]

## Sheet: 5c
Luminance (cd m-2)	D3 EQE (%)	Luminance (cd m-2)	D4 EQE (%)
0.6876	15.0737	0.33407	17.8874
2.51627	15.1887	1.53527	17.4754
6.94839	15.4646	5.10736	17.5792
16.0204	15.8977	13.8851	17.9349
32.9121	16.0306	32.6388	17.8772
62.6209	16.1397	69.3175	17.7839
111.081	16.2081	134.545	17.6294
184.26	16.3137	239.712	17.4852
282.678	16.2552	388.424	17.2294
403.715	16.1679	574.678	16.9617
543.021	16.0651	785.077	16.6767
698.589	15.9432	1014.68	16.4587
870.152	15.7915	1255.47	16.1936
1064.15	15.7076	1512.84	15.9355
1272.69	15.5486	1788.57	15.6845
1500.82	15.3875	2085.44	15.4314
1749.62	15.2309	2405.43	15.1843
2019.61	15.0612	2750.24	14.9408
2312.17	14.89	3120.5	14.6901
2627.67	14.71	3517.22	14.4352
2968.17	14.5333	3942.74	14.1781
3332.04	14.3422	4423	14.0528
3723.4	14.1504	4916.42	13.7884
4142.06	13.9559	5448.47	13.5818
4614.01	13.9302	6011.35	13.2938
5092.78	13.7095	6615.77	13.0291
5607.68	13.4734	7262.01	12.7963
6156.94	13.2918	7954.94	12.5493
6740.92	13.0829	--	--
7362.02	12.8431	--	--
8026.38	12.6567	--	--
8731.36	12.4258	--	--

## Sheet: 5e
Time (hrs)	D3 EL Intensity	Time (hrs)	D4 EL Intensity
0.0027	1	0.00239	1
0.29862	1.01156	0.17552	1.00984
0.44063	1.01257	0.37453	1.0128
0.50296	1.01357	0.45994	1.01378
0.62785	1.01458	0.56068	1.01378
0.73353	1.01357	0.63407	1.01476
0.84396	1.01458	0.76579	1.01575
0.89105	1.01559	0.82032	1.01575
1.01461	1.01559	0.8601	1.01476
1.20071	1.01559	0.95113	1.01476
1.50123	1.01659	1.06121	1.01476
1.68994	1.0176	1.3738	1.01673
1.86009	1.01659	1.54958	1.01673
2.04665	1.0176	1.73183	1.01673
2.22212	1.0176	1.93682	1.01673
2.51492	1.0186	2.17198	1.01673
2.68973	1.0176	2.34853	1.01673
2.86149	1.0186	2.51896	1.01673
3.0502	1.0186	2.69338	1.01673
3.22109	1.0186	2.87509	1.01673
3.44037	1.01961	3.08387	1.01673
3.68474	1.01961	3.27697	1.01673
3.86112	1.0186	3.4484	1.01673
4.03582	1.01961	3.64793	1.01673
4.2181	1.0186	3.81801	1.01673
4.48054	1.01961	4.02161	1.01673
4.67556	1.01961	4.20265	1.01673
4.84713	1.01961	4.42811	1.01673
5.01951	1.01961	4.60461	1.01673
5.19163	1.02061	4.77785	1.01673
5.43615	1.01961	4.9809	1.01673
5.6744	1.02061	5.16414	1.01673
5.88524	1.02061	5.34343	1.01673
6.07047	1.0186	5.53255	1.01673
6.25701	1.02061	5.72303	1.01673
6.45397	1.02061	5.91844	1.01673
6.74153	1.01961	6.09666	1.01673
6.91898	1.02061	6.27893	1.01673
7.09185	1.02061	6.45638	1.01673
7.28089	1.02061	6.67663	1.01673
7.4652	1.01961	6.89724	1.01673
7.75319	1.02061	7.0668	1.01673
7.92592	1.0186	7.26274	1.01673
8.11652	1.02061	7.44435	1.01673
8.30691	1.02061	7.65498	1.01673
8.53087	1.02061	7.87495	1.01575
8.73181	1.02061	8.04841	1.01673
8.92036	1.02061	8.22817	1.01673
9.09346	1.01961	8.42239	1.01575
9.27086	1.02061	8.60178	1.01673
9.45291	1.02061	8.82196	1.01575
9.6254	1.02061	9.00227	1.01673
9.80099	1.02061	9.18734	1.01575
10.0008	1.02061	9.36085	1.01575
10.1851	1.02061	9.54174	1.01673
10.4234	1.02061	9.72006	1.01673
10.6031	1.01961	9.89327	1.01673
10.8444	1.02061	10.0746	1.01673
11.0853	1.02061	10.2602	1.01575
11.2614	1.02061	10.4376	1.01575
11.451	1.02061	10.6403	1.01575
11.6253	1.01961	10.8478	1.01575
11.7967	1.02061	11.0197	1.01575
11.9699	1.02061	11.2113	1.01575
12.1454	1.02061	11.3989	1.01575
12.4337	1.02061	11.5915	1.01575
12.782	1.01961	11.7635	1.01575
13.1174	1.01961	11.9627	1.01575
13.3718	1.01961	12.1439	1.01575
13.6311	1.01961	12.4019	1.01575
13.9489	1.02061	12.6835	1.01575
14.2344	1.01961	12.9725	1.01673
14.4933	1.0186	13.234	1.01575
14.7551	1.01961	13.4935	1.01673
15.0273	1.01961	13.7973	1.01575
15.3439	1.01961	14.0744	1.01575
15.6113	1.01961	14.3494	1.01575
16.0777	1.01961	14.6496	1.01673
16.3303	1.0186	14.9157	1.01575
16.6497	1.0186	15.1775	1.01575
16.9153	1.01961	15.4674	1.01575
17.2037	1.0186	15.7219	1.01575
17.471	1.0176	16.0039	1.01575
17.7352	1.01961	16.2736	1.01575
18.0079	1.0186	16.5352	1.01575
18.4025	1.01961	16.7986	1.01575
18.6672	1.0176	17.0702	1.01575
18.9358	1.0186	17.3345	1.01575
19.2331	1.0186	17.6015	1.01476
19.5002	1.0176	17.9078	1.01476
19.7546	1.01961	18.1932	1.01476
20.0114	1.0176	18.4477	1.01476
20.3152	1.0186	18.7197	1.01476
20.5682	1.01659	18.9876	1.01476
20.8212	1.0176	19.4076	1.01476
21.0942	1.0186	19.6984	1.01476
21.3963	1.0176	19.9584	1.01476
21.6586	1.0176	20.2447	1.01476
21.9264	1.0186	20.5346	1.01575
22.2231	1.0176	20.8237	1.01575
22.4947	1.0176	21.0839	1.01476
22.7933	1.0176	21.3456	1.01476
23.0496	1.01659	21.6279	1.01476
23.335	1.0176	21.8865	1.01476
24.6049	1.01659	22.1536	1.01476
24.8757	1.0176	22.4544	1.01476
25.2553	1.01659	22.7101	1.01476
25.6128	1.01559	22.9773	1.01476
25.87	1.01659	23.2409	1.01476
26.2286	1.01659	23.5056	1.01476
26.6953	1.01659	23.7861	1.01476
27.0029	1.01559	24.0556	1.01476
27.3106	1.01559	24.3152	1.01476
27.5735	1.01659	24.6023	1.01575
27.8375	1.01559	24.9192	1.01575
28.1978	1.01559	25.1857	1.01476
28.4809	1.01659	25.4544	1.01476
28.7889	1.01559	25.7245	1.01575
29.0553	1.01659	26.0331	1.01575
29.5611	1.01559	26.3182	1.01575
29.9431	1.01559	26.5836	1.01476
30.2063	1.01559	26.8384	1.01476
30.5358	1.01559	27.1028	1.01476
30.8174	1.01559	27.3561	1.01476
31.0942	1.01559	27.6489	1.01476
31.6344	1.01559	27.9143	1.01378
32.0023	1.01458	28.1928	1.01476
32.3926	1.01458	28.4564	1.01476
32.6612	1.01458	28.7236	1.0128
33.0406	1.01458	28.9777	1.01378
33.314	1.01458	29.258	1.01378
33.6926	1.01458	29.5232	1.01476
33.9777	1.01458	29.7898	1.01378
34.2576	1.01357	30.1156	1.01378
34.6999	1.01357	30.369	1.01378
35.0405	1.01458	30.6445	1.01378
35.2954	1.01458	30.9084	1.01378
35.7776	1.01458	31.1699	1.01378
36.0692	1.01357	31.4242	1.01378
36.3296	1.01357	31.7034	1.0128
36.5893	1.01458	31.9812	1.0128
36.8813	1.01458	32.2426	1.0128
37.1939	1.01357	32.5079	1.01181
37.4578	1.01357	32.7656	1.01378
37.7221	1.01357	33.0217	1.01378
38.0765	1.01357	33.2969	1.01378
38.3919	1.01357	33.584	1.01378
38.6497	1.01257	33.8473	1.01378
38.9114	1.01357	34.1247	1.0128
39.2095	1.01257	34.3905	1.01378
39.4632	1.01257	34.6539	1.0128
39.7193	1.01357	34.9091	1.01378
39.9796	1.01357	35.2107	1.01378
40.3244	1.01357	35.4637	1.0128
40.5889	1.01257	35.7315	1.01378
40.8665	1.01357	35.9912	1.0128
41.1317	1.01257	36.2706	1.0128
41.4557	1.01257	36.5385	1.0128
41.7119	1.01257	36.7983	1.01378
42.003	1.01156	37.0573	1.0128
42.2937	1.01257	37.3705	1.0128
42.5665	1.01257	37.646	1.0128
42.8201	1.01257	37.9083	1.01181
43.2129	1.01156	38.168	1.0128
43.4875	1.01156	38.4425	1.0128
43.7436	1.01257	38.7225	1.0128
44.1723	1.01257	39.0013	1.0128
44.5225	1.01257	39.3055	1.01181
44.8041	1.01156	39.5635	1.01181
45.0737	1.01156	39.843	1.0128
45.4382	1.01156	40.1093	1.01181
45.7402	1.01156	40.3633	1.01181
45.9984	1.01156	40.6168	1.01181
46.2567	1.01156	40.9279	1.01181
46.5204	1.01056	41.1887	1.01181
46.8255	1.01156	41.5095	1.01181
47.0875	1.01156	41.7688	1.01083
47.3826	1.01056	42.0247	1.01181
47.7405	1.01156	42.2814	1.01083
48.0006	1.00955	42.5579	1.01181
48.2813	1.01056	42.8154	1.01181
48.5469	1.01056	43.0703	1.01083
48.855	1.01056	43.3269	1.01181
49.127	1.01056	43.5909	1.01083
49.4311	1.00955	43.9064	1.01181
49.8236	1.01056	44.1728	1.01083
50.0881	1.00955	44.4589	1.01181
50.3439	1.00955	44.7133	1.01083
50.6158	1.00955	45.2104	1.01083
50.8766	1.00955	45.5008	1.01083
51.1404	1.00955	45.7845	1.01083
51.3979	1.00855	46.0506	1.01083
51.6626	1.00955	46.3403	1.01083
52.0198	1.00955	46.6602	1.01083
52.2732	1.00754	46.944	1.01083
52.5585	1.00955	47.218	1.01083
52.9837	1.00955	47.4779	1.01083
53.2464	1.00754	47.7428	1.01083
53.5121	1.00855	47.9995	1.01083
53.8627	1.00855	48.2776	1.01083
54.1464	1.00855	48.5842	1.01083
54.4042	1.00955	48.8464	1.01083
54.746	1.00855	49.1262	1.01181
55.038	1.00855	49.407	1.01181
55.2956	1.00855	49.7004	1.01083
55.5728	1.00855	49.9782	1.00984
55.8715	1.00855	50.2606	1.01083
56.172	1.00855	50.5151	1.00984
56.4278	1.00855	50.7712	1.00984
56.692	1.00754	51.0502	1.00984
57.0928	1.00855	51.3245	1.00984
57.3467	1.00754	52.0935	1.00984
57.6086	1.00855	52.364	1.01083
57.8787	1.00855	52.6429	1.00984
58.1435	1.00754	52.9414	1.00984
58.4124	1.00754	53.2319	1.01083
58.6711	1.00654	53.4958	1.00984
58.9519	1.00754	53.7788	1.01083
59.2413	1.00754	54.1165	1.01083
59.5021	1.00553	54.408	1.01083
59.7611	1.00654	54.6954	1.00984
60.0282	1.00654	54.9632	1.01083
60.3463	1.00654	55.2493	1.01083
60.6092	1.00654	55.516	1.00984
60.8732	1.00654	55.7878	1.00984
61.1362	1.00654	56.1075	1.00984
61.4053	1.00654	56.3992	1.00984
61.6736	1.00654	56.6729	1.00984
61.9385	1.00654	56.9272	1.00984
62.2012	1.00553	57.2196	1.00984
62.5436	1.00654	57.4888	1.00886
62.8118	1.00553	57.7594	1.00984
63.1862	1.00654	58.0375	1.00984
63.4742	1.00654	58.2928	1.00984
63.7332	1.00553	58.5575	1.00984
63.9925	1.00654	58.8319	1.00984
64.3053	1.00543	59.1208	1.00886
64.6799	1.00553	59.4194	1.00984
64.938	1.00553	59.6739	1.00886
65.2064	1.00513	59.9305	1.00984
65.5039	1.00533	60.1886	1.00984
65.7612	1.00503	60.4642	1.00984
66.0187	1.00503	60.7187	1.00984
66.3158	1.00523	60.9766	1.00886
66.574	1.00513	61.2433	1.00886
66.841	1.00543	61.5088	1.00787
67.1031	1.00493	61.7738	1.00886
67.4168	1.00513	62.0282	1.00787
67.7225	1.00473	62.3196	1.00886
68.0007	1.00432	62.6247	1.00886
68.2902	1.00523	62.9197	1.00787
68.5483	1.00452	63.175	1.00787
68.8098	1.00442	63.4769	1.00787
69.0843	1.00372	63.7346	1.00787
69.3652	1.00503	64.032	1.00787
69.6251	1.00382	64.3132	1.00689
69.9266	1.00372	64.5711	1.00787
70.1826	1.00463	64.9619	1.00787
70.5002	1.00372	65.2309	1.00689
70.8593	1.00412	65.4896	1.00787
71.1201	1.00241	65.756	1.00689
71.3821	1.00251	66.0896	1.00689
71.6403	1.00282	66.3538	1.00689
71.9994	1.00312	66.6415	1.00787
72.2642	1.00251	66.9322	1.00689
72.5227	1.00342	67.4975	1.00591
72.7814	1.00322	67.8144	1.00689
73.038	1.00322	68.1003	1.00689
73.3071	1.00271	68.3805	1.00689
73.6472	1.00322	68.6429	1.00689
73.9237	1.00342	68.9212	1.00689
74.2478	1.00342	69.2037	1.00689
74.519	1.00312	69.4588	1.00689
74.7958	1.00271	69.7269	1.00689
75.1699	1.00312	69.9915	1.00591
75.4296	1.00191	70.2802	1.00689
75.6901	1.00261	70.5351	1.00591
75.9534	1.00261	70.7953	1.00591
76.3192	1.00211	71.0606	1.00689
76.5808	1.00141	71.3192	1.00689
76.8529	1.00312	71.6213	1.00689
77.1144	1.00261	71.8935	1.00689
77.3767	1.00221	72.1569	1.00689
77.6427	1.00231	72.4285	1.00689
77.9049	1.00241	72.7787	1.00591
78.1864	1.00201	73.0491	1.00492
78.5164	1.00251	73.3184	1.00591
78.7721	1.00231	73.5833	1.00591
79.0407	1.00111	73.8642	1.00591
79.3122	1.00251	74.1307	1.00591
79.6824	1.00201	74.395	1.00591
79.9468	1.00191	74.6649	1.00591
80.2657	1.00151	74.9367	1.00591
80.5904	1.00131	75.2173	1.00591
80.8522	1.0009	75.4802	1.00492
81.1138	1.0004	75.7737	1.00492
81.4205	1.00141	76.0757	1.00591
81.6958	1.00141	76.3339	1.00492
81.9687	1.0006	76.5945	1.00492
82.254	1.00131	76.8723	1.00492
82.5323	1.00161	77.1662	1.00492
82.8706	1.00111	77.4389	1.00492
83.124	1.0007	77.6973	1.00492
83.4376	1.0004	77.9934	1.00492
83.78	1.0007	78.2858	1.00591
84.0347	0.9997	78.5562	1.00492
84.2913	1.0006	78.8188	1.00492
84.5464	1.0001	79.0826	1.00492
84.9364	1.0005	79.3525	1.00394
85.2015	0.9998	79.6153	1.00394
85.5303	1.00111	79.9041	1.00492
85.8012	1.0002	80.1939	1.00492
86.0962	1.0008	80.4748	1.00394
86.3748	0.9995	80.7388	1.00492
86.6583	1.0003	81.0123	1.00394
86.938	1.0005	81.3308	1.00394
87.2575	1	81.5908	1.00492
87.5306	1.0008	81.8439	1.00492
87.8193	0.9999	82.1038	1.00492
88.1974	1.0003	82.3775	1.00394
88.4555	1.0002	82.6502	1.00394
88.7276	0.9998	82.9103	1.00394
88.9802	0.9998	83.2107	1.00492
89.2427	0.9996	83.5005	1.00394
89.5069	0.99889	83.771	1.00394
89.7654	0.9999	84.0762	1.00394
90.0431	0.9993	84.3665	1.00394
90.3259	1	84.6406	1.00394
90.6073	0.9999	84.902	1.00394
90.8911	0.9992	85.1815	1.00394
91.1599	0.99759	85.4622	1.00295
91.5518	0.9995	85.7229	1.00394
91.8199	0.9994	85.9848	1.00394
92.1406	0.9993	86.2619	1.00394
92.403	0.99899	86.5405	1.00394
92.6705	0.99859	86.8109	1.00295
92.937	0.9996	87.0686	1.00394
93.2069	0.9995	87.3303	1.00394
93.4762	0.99879	87.7225	1.00295
93.7424	0.99899	88.0052	1.00394
94.0252	0.99889	88.274	1.00295
94.2941	0.99819	88.5429	1.00197
94.6357	0.99799	88.8772	1.00295
94.9367	0.99849	89.1335	1.00295
95.1972	0.99799	89.3879	1.00197
95.5592	0.99789	89.6756	1.00295
95.8228	0.99779	89.9573	1.00295
96.0883	0.99809	90.216	1.00295
96.3519	0.99729	90.4703	1.00295
96.6689	0.99809	90.742	1.00295
96.9479	0.99859	91.0165	1.00295
97.2479	0.99759	91.2939	1.00295
97.6091	0.99739	91.5675	1.00295
97.8749	0.99779	91.8461	1.00295
98.1561	0.99829	92.1436	1.00295
98.4104	0.99678	92.4095	1.00295
98.7553	0.99688	92.6783	1.00295
99.0238	0.99789	92.9315	1.00295
99.3013	0.99688	93.2033	1.00295
99.648	0.99739	93.4596	1.00295
99.914	0.99618	93.739	1.00295
100.196	0.99729	94.0173	1.00295
100.457	0.99678	94.285	1.00295
100.758	0.99678	94.5592	1.00197
101.039	0.99729	94.8255	1.00295
101.35	0.99739	95.1376	1.00197
101.606	0.99537	95.4277	1.00197
101.901	0.99658	95.7072	1.00197
102.164	0.99648	95.9652	1.00098
102.42	0.99668	96.222	1.00197
102.687	0.99698	96.5245	1.00197
103.018	0.99618	96.7931	1.00197
103.29	0.99648	97.0716	1.00197
103.557	0.99598	97.3512	1.00098
103.812	0.99608	97.6093	1.00098
104.153	0.99658	97.873	1.00098
104.454	0.99598	98.1323	1.00098
104.723	0.99537	98.3875	1.00098
105.003	0.99558	98.6851	1.00098
105.284	0.99608	98.9409	1.00098
105.542	0.99588	99.2136	1
105.804	0.99578	99.4692	1.00098
106.134	0.99568	99.776	1.00098
106.424	0.99548	100.036	1.00098
106.692	0.99517	100.302	1
106.954	0.99578	100.574	1.00098
107.255	0.99578	100.835	1.00098
107.512	0.99537	101.093	1.00098
107.806	0.99497	101.348	1.00098
108.095	0.99517	101.617	1.00098
108.469	0.99507	101.893	1.00098
108.785	0.99527	102.186	1.00098
109.047	0.99397	102.457	1.00098
109.331	0.99457	102.717	1.00098
109.596	0.99487	103.004	1.00098
109.892	0.99537	103.264	1
110.165	0.99537	103.548	1.00098
110.429	0.99437	103.814	1
110.765	0.99427	104.08	1
111.05	0.99437	104.335	1
111.313	0.99487	104.595	1
111.574	0.99487	104.848	1
112.084	0.99427	105.115	1
112.344	0.99407	105.382	1
112.603	0.99447	105.655	1
112.906	0.99497	105.922	1
113.245	0.99397	106.196	1
113.502	0.99417	106.452	1
113.793	0.99346	106.707	1
114.056	0.99356	106.963	1
114.363	0.99417	107.232	0.99902
114.7	0.99377	107.512	1
114.954	0.99336	107.767	0.99902
115.223	0.99266	108.025	0.99902
115.513	0.99316	108.299	0.99902
115.884	0.99387	108.592	0.99902
116.149	0.99306	108.857	0.99902
116.408	0.99336	109.117	0.99902
116.668	0.99236	109.377	0.99902
116.934	0.99316	109.661	0.99902
117.19	0.99377	109.957	0.99803
117.489	0.99276	110.213	0.99803
117.745	0.99336	110.47	0.99902
118.035	0.99256	110.741	0.99902
118.301	0.99246	111.005	0.99902
118.564	0.99306	111.269	0.99803
118.836	0.99196	111.549	0.99902
119.14	0.99236	111.806	0.99902
119.409	0.99196	112.061	0.99803
119.669	0.99186	112.327	0.99803
119.951	0.99276	112.619	0.99902
120.21	0.99206	112.876	0.99902
120.468	0.99196	113.161	0.99902
120.728	0.99155	113.424	0.99803
120.997	0.99216	113.699	0.99902
121.271	0.99175	113.963	0.99803
121.528	0.99165	114.223	0.99902
121.787	0.99145	114.488	0.99803
122.137	0.99135	114.748	0.99803
122.392	0.99175	115.008	0.99902
122.682	0.99165	115.279	0.99803
122.948	0.99145	115.547	0.99803
123.217	0.99175	115.808	0.99902
124.259	0.99115	116.061	0.99803
125.273	0.99085	116.365	0.99803
126.295	0.99075	116.634	0.99803
127.314	0.99045	116.902	0.99803
128.349	0.99035	117.171	0.99803
129.358	0.98894	117.432	0.99803
130.383	0.98944	117.697	0.99705
131.407	0.99045	117.957	0.99803
132.433	0.98924	118.235	0.99803
133.453	0.98934	118.505	0.99803
134.467	0.98914	118.815	0.99803
135.512	0.98854	119.082	0.99705
136.528	0.98844	119.353	0.99705
137.546	0.98834	119.606	0.99705
138.556	0.98783	119.866	0.99705
139.577	0.98783	120.136	0.99705
140.717	0.98803	120.394	0.99705
141.726	0.98783	120.656	0.99705
142.741	0.98713	120.924	0.99803
143.791	0.98693	121.182	0.99705
144.851	0.98663	121.451	0.99705
145.87	0.98622	121.711	0.99705
147.044	0.98653	122.008	0.99705
148.097	0.98512	122.263	0.99606
149.124	0.98522	122.529	0.99705
150.176	0.98502	122.79	0.99705
151.254	0.98451	123.064	0.99705
152.271	0.98512	124.099	0.99705
153.348	0.98411	125.121	0.99606
154.37	0.98421	126.166	0.99606
155.388	0.98371	127.219	0.99606
156.409	0.98411	128.232	0.99508
157.422	0.98391	129.242	0.99508
158.471	0.98361	130.261	0.99508
159.553	0.98291	131.272	0.99508
160.629	0.9823	132.293	0.99508
161.636	0.9827	133.324	0.99508
162.641	0.9822	134.341	0.99409
164.117	0.98301	135.344	0.99508
165.156	0.9825	136.35	0.99508
166.215	0.9824	137.375	0.99508
167.234	0.9822	138.39	0.99409
168.256	0.9821	139.432	0.99409
169.311	0.9817	140.446	0.99409
170.335	0.9818	141.454	0.99311
171.347	0.98059	142.47	0.99409
172.377	0.98069	143.486	0.99311
173.418	0.98019	144.503	0.99311
174.479	0.97999	145.514	0.99311
175.489	0.97989	146.52	0.99311
176.504	0.97959	147.524	0.99311
177.593	0.97929	148.539	0.99213
178.624	0.97919	149.556	0.99213
179.664	0.97838	150.561	0.99213
180.676	0.97878	151.566	0.99213
181.697	0.97858	152.57	0.99213
182.726	0.97818	153.583	0.99213
183.791	0.97798	154.594	0.99114
184.839	0.97758	155.597	0.99114
185.863	0.97808	156.608	0.99114
186.876	0.97677	157.63	0.99114
188.045	0.97768	158.646	0.99114
189.143	0.97748	159.665	0.99016
190.225	0.97687	160.684	0.99016
191.297	0.97667	161.687	0.99114
192.341	0.97597	162.713	0.99114
193.354	0.97607	163.734	0.99016
194.479	0.97657	164.786	0.99016
195.562	0.97547	165.808	0.99016
196.581	0.97536	166.823	0.98917
197.681	0.97567	167.841	0.99016
198.72	0.97516	168.849	0.99016
199.732	0.97557	169.863	0.99016
200.82	0.97426	170.899	0.98917
201.835	0.97466	171.93	0.98917
202.883	0.97456	172.942	0.98917
203.922	0.97386	173.962	0.98917
204.947	0.97436	174.991	0.98917
206.227	0.97396	176.001	0.98917
207.241	0.97355	177.007	0.98819
208.261	0.97325	178.015	0.98819
209.364	0.97305	179.035	0.98819
210.409	0.97285	180.053	0.9872
211.47	0.97305	181.083	0.98819
212.483	0.97235	182.127	0.98819
213.499	0.97255	183.169	0.9872
214.587	0.97205	184.187	0.9872
215.616	0.97225	185.208	0.9872
216.633	0.97174	186.213	0.98622
217.644	0.97124	187.231	0.98622
218.699	0.97084	188.242	0.9872
219.705	0.97094	189.291	0.9872
220.796	0.97094	190.308	0.98622
221.852	0.97064	191.317	0.98622
222.877	0.97014	192.327	0.98622
223.896	0.96973	193.338	0.9872
224.921	0.97024	194.369	0.98524
225.929	0.96983	195.41	0.98524
226.945	0.96903	196.429	0.98524
227.954	0.96873	197.484	0.98524
229.019	0.96873	198.515	0.98524
230.058	0.96873	199.527	0.98524
231.087	0.96792	200.545	0.98406
232.102	0.96792	201.55	0.98425
233.108	0.96782	202.557	0.98415
234.122	0.96722	203.586	0.98425
235.213	0.96772	204.603	0.98356
236.237	0.96712	205.635	0.98317
237.335	0.96722	206.637	0.98337
238.384	0.96672	207.646	0.98297
239.462	0.96642	208.694	0.98268
240.569	0.96591	209.718	0.98268
241.669	0.96662	210.751	0.98248
242.721	0.96561	211.757	0.98219
243.863	0.96571	212.778	0.98209
244.985	0.96501	213.8	0.98169
246.028	0.96521	214.829	0.98258
247.089	0.96511	215.857	0.98209
248.129	0.96471	216.926	0.98209
249.264	0.9645	217.943	0.98219
250.364	0.9645	218.98	0.98179
251.452	0.9638	220.019	0.98179
252.55	0.9641	221.116	0.9813
253.606	0.9637	222.137	0.9813
254.749	0.9637	223.182	0.98081
255.759	0.9631	224.206	0.9815
256.811	0.963	225.223	0.9812
257.879	0.9636	226.248	0.98081
258.979	0.963	227.252	0.98061
259.989	0.96189	228.267	0.98031
261.005	0.9628	229.3	0.98022
262.017	0.96229	230.324	0.98051
263.049	0.9631	231.362	0.97972
264.074	0.96169	232.542	0.97963
265.101	0.96229	233.559	0.97943
266.147	0.96159	234.625	0.97953
267.19	0.96159	235.683	0.97904
268.206	0.96068	236.697	0.97864
269.211	0.96058	237.702	0.97884
270.254	0.96109	238.717	0.97825
271.281	0.95968	239.77	0.97835
272.318	0.96038	241.036	0.97776
273.366	0.95998	242.069	0.97697
274.393	0.95948	243.139	0.97736
275.408	0.95968	244.152	0.97756
276.414	0.95938	245.191	0.97726
277.417	0.95837	246.255	0.97697
278.428	0.95928	247.268	0.97628
279.436	0.95817	248.334	0.97657
280.452	0.95817	249.376	0.97608
281.471	0.95767	250.391	0.9753
282.494	0.95817	251.434	0.97589
283.507	0.95757	252.458	0.97539
284.557	0.95807	253.516	0.9752
285.572	0.95716	254.562	0.9751
286.6	0.95787	255.681	0.9747
287.613	0.95716	256.713	0.97461
288.65	0.95706	257.752	0.97451
289.663	0.95616	258.762	0.97461
290.687	0.95636	259.818	0.97402
291.706	0.95566	260.885	0.97402
292.75	0.95596	261.917	0.97451
293.785	0.95596	263.004	0.97402
294.798	0.95586	264.105	0.97362
295.818	0.95465	265.172	0.97451
296.856	0.95495	266.273	0.97392
297.865	0.95475	267.337	0.97362
298.873	0.95435	268.353	0.97392
299.89	0.95455	269.429	0.97323
300.919	0.95405	270.48	0.97323
301.935	0.95375	271.494	0.97333
302.938	0.95415	272.506	0.97224
303.956	0.95445	273.541	0.97244
304.966	0.95334	274.595	0.97224
306.004	0.95415	275.677	0.97195
307.099	0.95324	276.797	0.97185
308.153	0.95334	277.853	0.97156
309.198	0.95294	278.912	0.97146
310.264	0.95304	279.92	0.97165
311.274	0.95294	280.995	0.97146
312.3	0.95173	282.009	0.97096
313.306	0.95204	283.066	0.97106
314.818	0.95173	284.093	0.97028
315.931	0.95103	285.18	0.97047
316.978	0.95133	286.278	0.97057
318.051	0.95033	287.32	0.96988
319.08	0.95043	288.442	0.96939
320.088	0.95053	289.501	0.96939
321.114	0.95013	290.593	0.96959
322.129	0.95023	291.61	0.96939
323.149	0.94982	292.764	0.96959
324.166	0.94982	293.83	0.9689
325.179	0.94982	294.976	0.9687
326.201	0.94962	296.005	0.9689
327.242	0.94882	297.02	0.9687
328.526	0.94912	298.1	0.9687
329.582	0.94922	299.208	0.96909
330.75	0.94932	300.242	0.96919
331.791	0.94892	301.366	0.9689
332.799	0.94832	302.501	0.9687
333.824	0.94771	303.598	0.96831
334.851	0.94801	304.646	0.96811
335.884	0.94761	305.71	0.96821
336.925	0.94842	306.777	0.96811
337.949	0.94721	307.809	0.96821
339.417	0.94711	308.865	0.96742
340.465	0.94741	309.936	0.96762
341.526	0.94721	310.947	0.96693
342.57	0.94671	312.004	0.96752
343.617	0.94701	313.027	0.96703
344.667	0.94671	314.065	0.96703
345.688	0.94711	315.078	0.96654
346.711	0.94641	316.098	0.96634
347.762	0.9458	317.194	0.96644
348.796	0.9463	318.339	0.96604
349.878	0.9451	319.464	0.96585
350.92	0.946	320.477	0.96565
351.958	0.9455	321.498	0.96496
352.991	0.9451	322.601	0.96535
354.019	0.9453	323.608	0.96516
355.043	0.94439	324.634	0.96575
356.078	0.94449	325.645	0.96486
357.144	0.9447	326.66	0.96476
358.188	0.94319	327.673	0.96496
359.207	0.94349	328.716	0.96476
360.278	0.94359	329.742	0.96388
361.286	0.94319	330.858	0.96388
362.302	0.94279	331.956	0.96427
363.32	0.94279	332.976	0.96407
364.325	0.94248	333.985	0.96309
365.379	0.94198	334.989	0.96358
366.422	0.94228	336.033	0.96358
367.467	0.94148	337.081	0.96309
368.48	0.94148	338.147	0.96339
369.531	0.94108	339.181	0.9627
370.563	0.94138	340.214	0.96329
371.58	0.94108	341.235	0.9622
372.623	0.94118	342.247	0.9623
373.634	0.94067	343.254	0.9624
374.645	0.94057	344.271	0.9623
375.672	0.93967	345.28	0.9624
376.689	0.94037	346.311	0.96181
377.694	0.93927	347.332	0.96181
378.702	0.93927	348.341	0.96112
379.72	0.93906	349.345	0.96112
380.745	0.93866	350.364	0.96102
381.771	0.93856	351.378	0.96053
382.8	0.93866	352.393	0.96033
383.811	0.93826	353.411	0.96043
384.825	0.93826	354.417	0.96073
385.857	0.93776	355.43	0.96024
386.884	0.93776	356.458	0.96024
387.961	0.93776	357.481	0.95984
389.016	0.93736	358.484	0.95994
390.032	0.93695	359.494	0.96004
391.084	0.93705	360.563	0.96004
392.086	0.93665	361.57	0.95984
393.106	0.93665	362.584	0.95925
394.134	0.93595	363.704	0.95955
395.161	0.93565	364.784	0.95915
396.206	0.93544	365.817	0.95886
397.209	0.93575	366.838	0.95866
398.255	0.93514	367.924	0.95797
399.286	0.93565	368.957	0.95846
400.347	0.93504	369.963	0.95787
401.358	0.93524	370.99	0.95787
402.372	0.93514	372.02	0.95797
403.403	0.93464	373.102	0.95728
404.424	0.93454	374.121	0.95787
405.469	0.93414	375.148	0.95758
406.485	0.93363	376.215	0.95758
407.502	0.93394	377.227	0.95699
408.535	0.93424	378.275	0.95719
409.566	0.93323	379.357	0.95758
410.61	0.93303	380.582	0.95758
411.633	0.93313	381.64	0.95669
412.673	0.93283	382.693	0.95699
413.688	0.93273	383.715	0.95659
414.716	0.93243	384.741	0.95748
415.722	0.93213	385.775	0.95699
416.745	0.93213	386.788	0.9565
417.755	0.93203	387.825	0.9564
418.801	0.93203	388.858	0.95561
419.839	0.93132	389.903	0.95591
420.87	0.93152	390.943	0.95571
421.903	0.93152	391.973	0.95512
422.931	0.93102	392.982	0.95492
423.989	0.93112	394.074	0.95453
425.055	0.93082	395.076	0.95512
426.066	0.93052	396.087	0.95463
427.077	0.93032	397.115	0.95374
428.085	0.93042	398.134	0.95423
429.103	0.93052	399.159	0.95394
430.122	0.93012	400.195	0.95453
431.156	0.93022	401.201	0.95423
432.166	0.92981	402.254	0.95384
433.17	0.92991	403.262	0.95394
434.207	0.93032	404.525	0.95384
435.215	0.92931	405.628	0.95354
436.249	0.92961	406.689	0.95413
437.258	0.92851	407.78	0.95354
438.262	0.92911	408.818	0.95364
439.273	0.92851	409.834	0.95315
440.302	0.928	410.955	0.95354
441.334	0.9278	412.018	0.95325
442.353	0.9276	413.065	0.95305
443.383	0.92821	414.159	0.95295
444.408	0.9271	415.193	0.95226
445.431	0.9272	416.217	0.95276
446.442	0.9268	417.275	0.95217
447.461	0.9273	418.319	0.95236
448.464	0.9269	419.361	0.95246
449.491	0.927	420.403	0.95148
450.513	0.9264	421.432	0.95226
451.517	0.9265	422.527	0.95167
452.533	0.92589	423.57	0.95197
453.557	0.9266	424.624	0.95138
454.57	0.92609	425.726	0.95108
455.603	0.92559	426.753	0.95138
456.642	0.92569	427.782	0.95128
457.649	0.92509	428.796	0.95069
458.743	0.92499	429.807	0.95069
459.771	0.92459	430.822	0.95039
460.791	0.92428	431.864	0.95118
461.801	0.92438	432.88	0.9501
462.821	0.92448	433.897	0.9502
463.832	0.92368	434.942	0.9499
464.916	0.92358	435.961	0.94951
465.996	0.92328	436.989	0.9503
467.003	0.92338	438.019	0.94941
468.011	0.92308	439.06	0.94921
469.51	0.92378	440.098	0.94892
470.532	0.92328	441.108	0.94882
471.569	0.92267	442.127	0.94862
472.578	0.92247	443.214	0.94882
473.591	0.92217	444.222	0.94852
474.608	0.92217	445.287	0.94823
475.635	0.92237	446.369	0.94852
476.927	0.92197	447.418	0.94872
477.933	0.92157	448.553	0.94783
478.953	0.92147	449.591	0.94764
479.957	0.92167	450.599	0.94823
480.976	0.92167	451.681	0.94715
482.241	0.92167	452.721	0.94744
483.26	0.92127	453.799	0.94734
484.273	0.92117	454.86	0.94724
485.283	0.92127	455.927	0.94754
486.347	0.92107	457.033	0.94724
487.424	0.92056	458.145	0.94695
488.498	0.92066	459.186	0.94665
489.554	0.92026	460.196	0.94606
490.637	0.92066	461.217	0.94577
491.69	0.92026	462.24	0.94577
492.733	0.91986	463.248	0.94577
493.893	0.91865	464.292	0.94557
494.904	0.91855	465.356	0.94547
495.91	0.91845	466.377	0.94547
496.945	0.91805	467.426	0.94478
497.96	0.91815	468.436	0.94478
499.193	0.91775	469.454	0.94528
500.213	0.91724	470.493	0.94508
501.327	0.91724	471.541	0.94488
502.378	0.91664	472.632	0.9437
503.412	0.91684	473.718	0.94409
504.427	0.91624	474.745	0.94429
505.451	0.91654	475.814	0.94429
506.469	0.91624	476.889	0.9438
507.52	0.91674	477.935	0.94281
508.54	0.91594	478.983	0.94301
509.551	0.91594	479.995	0.94321
510.62	0.91564	481.076	0.94272
511.672	0.91543	482.092	0.94272
512.741	0.91533	483.134	0.94232
513.759	0.91513	484.169	0.94281
514.809	0.91503	485.178	0.94232
515.829	0.91463	486.183	0.94291
516.843	0.91513	487.209	0.94203
517.897	0.91483	488.22	0.94154
518.913	0.91403	489.239	0.94183
519.949	0.91463	490.245	0.94154
521.01	0.91493	491.254	0.94124
522.102	0.91463	492.29	0.94154
523.224	0.91483	493.302	0.94065
524.312	0.91453	494.342	0.94124
525.435	0.91453	495.381	0.94144
526.459	0.91413	496.39	0.94173
527.499	0.91433	497.404	0.94114
528.524	0.91403	498.428	0.94085
529.594	0.91362	499.454	0.94065
530.638	0.91342	500.463	0.94094
531.69	0.91352	501.501	0.94026
532.765	0.91312	502.51	0.93917
533.779	0.91322	503.517	0.93917
534.828	0.91262	504.526	0.93996
535.848	0.91292	505.546	0.93967
536.866	0.91242	506.557	0.93927
537.882	0.91212	507.572	0.93986
538.94	0.91242	508.609	0.93937
539.991	0.91192	509.612	0.93937
541.006	0.91171	510.616	0.93937
542.023	0.91131	511.631	0.93937
543.035	0.91192	512.64	0.93858
544.068	0.91151	513.654	0.93858
545.079	0.91141	514.661	0.93868
546.097	0.91071	515.665	0.93829
547.156	0.91091	516.671	0.93868
548.161	0.9098	517.688	0.93839
549.21	0.91031	518.73	0.9372
550.26	0.9095	519.77	0.9372
551.304	0.9096	520.776	0.9375
552.319	0.9089	522.183	0.93711
553.361	0.9087	523.214	0.93691
554.421	0.9088	524.227	0.93632
555.462	0.90799	525.239	0.93632
556.485	0.90809	526.251	0.93671
557.501	0.90749	527.263	0.93681
558.518	0.90759	528.276	0.93642
559.548	0.90719	529.289	0.93632
560.59	0.90719	530.34	0.93583
561.602	0.90739	531.466	0.93622
562.628	0.90729	532.591	0.93612
563.688	0.90709	533.612	0.93612
564.695	0.90689	534.687	0.93533
565.724	0.90659	535.711	0.93573
566.73	0.90689	536.764	0.93524
567.762	0.90649	537.809	0.93553
568.768	0.90598	538.816	0.93543
569.81	0.90588	539.827	0.93465
570.826	0.90578	540.833	0.93494
571.832	0.90538	541.859	0.93455
572.84	0.90568	542.897	0.93396
573.908	0.90528	543.902	0.93376
574.936	0.90508	545	0.93346
575.95	0.90447	546.068	0.93337
577.013	0.90447	547.226	0.93366
578.057	0.90437	548.264	0.93415
579.113	0.90397	549.281	0.93366
580.18	0.90407	550.298	0.93307
581.196	0.90297	551.337	0.93356
582.269	0.90317	552.36	0.93327
583.281	0.90297	553.367	0.93258
584.3	0.90266	554.431	0.93287
585.335	0.90277	555.891	0.93248
586.4	0.90266	556.951	0.93179
587.496	0.90206	558.002	0.93219
588.516	0.90236	559.043	0.93219
589.618	0.90176	560.099	0.93228
590.641	0.90206	561.141	0.93159
591.721	0.90136	562.173	0.93169
592.757	0.90146	563.187	0.93169
593.829	0.90126	564.235	0.93179
594.867	0.90126	565.277	0.931
595.91	0.90085	566.352	0.93159
596.936	0.90085	567.405	0.93091
597.943	0.90015	568.434	0.93041
598.969	0.90025	569.464	0.93051
599.975	0.90025	570.501	0.93051
601.004	0.90005	571.517	0.93022
602.039	0.89955	572.563	0.92992
603.056	0.89945	573.62	0.93002
604.076	0.89965	574.661	0.92963
605.084	0.89955	575.688	0.92943
606.089	0.89904	576.752	0.93012
607.119	0.89874	577.772	0.92972
608.125	0.89834	578.778	0.92972
609.132	0.89784	579.793	0.92953
610.15	0.89774	580.806	0.92933
611.177	0.89774	581.853	0.92923
612.2	0.89764	582.86	0.92884
613.213	0.89774	583.869	0.92874
614.229	0.89693	584.886	0.92874
615.264	0.89734	585.904	0.92835
616.291	0.89713	586.926	0.92795
617.329	0.89643	587.945	0.92894
618.34	0.89643	588.951	0.92776
619.351	0.89603	589.973	0.92726
620.393	0.89613	590.98	0.92717
621.423	0.89633	591.994	0.92648
622.439	0.89613	592.999	0.92628
623.476	0.89593	594.026	0.92638
624.484	0.89563	595.029	0.92697
625.491	0.89573	596.071	0.92589
626.544	0.89532	597.101	0.92628
627.558	0.89522	598.131	0.92608
628.567	0.89492	599.167	0.92549
629.571	0.89492	600.185	0.92559
630.582	0.89472	601.224	0.92549
631.635	0.89502	602.332	0.92539
632.656	0.89422	603.37	0.92569
633.661	0.89412	604.437	0.9248
634.677	0.89402	605.489	0.925
635.698	0.89351	606.513	0.92539
636.8	0.89412	607.558	0.925
637.828	0.89442	608.571	0.9248
638.868	0.89462	609.582	0.9253
639.872	0.89472	610.607	0.9249
640.89	0.89462	611.642	0.9247
641.909	0.89442	612.68	0.9251
642.93	0.89462	613.695	0.92451
643.952	0.89432	614.731	0.9249
644.956	0.89372	615.759	0.92382
645.961	0.89382	616.764	0.92421
646.978	0.89341	617.817	0.92313
648.011	0.89291	618.858	0.92352
649.026	0.89281	619.878	0.92293
650.042	0.89241	620.897	0.92323
651.047	0.89291	621.904	0.92283
652.064	0.89261	622.916	0.92234
653.105	0.89261	623.953	0.92234
654.121	0.89221	624.974	0.92234
655.135	0.89201	626.039	0.92234
656.139	0.89221	627.092	0.92244
657.155	0.8918	628.107	0.92205
658.176	0.89191	629.115	0.92205
659.186	0.8916	630.146	0.92185
660.192	0.8908	631.151	0.92175
661.209	0.8917	632.203	0.92215
662.241	0.8908	633.22	0.92156
663.253	0.88929	634.223	0.92136
664.398	0.88879	635.277	0.92106
665.402	0.88869	636.281	0.92146
666.432	0.88859	637.304	0.92156
667.459	0.88889	638.335	0.92087
668.476	0.88859	639.359	0.92087
669.518	0.88859	640.383	0.92136
670.533	0.88778	641.395	0.92077
671.556	0.88808	642.436	0.92047
672.575	0.88778	643.475	0.92028
673.586	0.88748	644.486	0.92028
674.602	0.88738	645.509	0.92057
675.652	0.88658	646.523	0.92008
676.657	0.88698	647.533	0.91998
677.678	0.88698	648.575	0.91939
678.71	0.88688	649.592	0.91988
679.728	0.88617	650.603	0.91909
680.739	0.88627	651.651	0.91988
681.747	0.88577	652.668	0.91969
682.754	0.88587	653.698	0.919
683.768	0.88547	654.703	0.9189
684.777	0.88557	655.715	0.9188
685.782	0.88517	656.723	0.9185
686.79	0.88497	657.76	0.9185
687.8	0.88527	658.801	0.9185
688.812	0.88477	659.81	0.91811
689.837	0.88477	660.822	0.91791
690.86	0.88406	661.829	0.91791
691.87	0.88446	662.864	0.91801
692.936	0.88386	663.9	0.91801
693.949	0.88366	664.915	0.91772
694.968	0.88356	665.967	0.91772
695.985	0.88276	666.985	0.91732
696.995	0.88286	667.992	0.91811
698	0.88326	669.007	0.91713
699.004	0.88296	670.014	0.91732
700.016	0.88296	671.029	0.91693
701.026	0.88255	672.035	0.91732
702.043	0.88265	673.049	0.91732
703.078	0.88195	674.112	0.91722
704.106	0.88195	675.118	0.91732
705.113	0.88175	676.144	0.91693
706.122	0.88205	677.177	0.91722
707.192	0.88175	678.197	0.91614
708.219	0.88195	679.208	0.91585
709.249	0.88125	680.216	0.91526
710.277	0.88115	681.224	0.91545
711.287	0.88095	682.276	0.91585
712.295	0.88115	683.281	0.91545
713.314	0.88084	684.318	0.91535
714.339	0.88074	685.361	0.91545
715.356	0.88024	686.38	0.91545
716.375	0.88014	687.396	0.91496
717.386	0.87944	688.445	0.91526
718.395	0.87964	689.482	0.91516
719.424	0.87964	690.485	0.91516
720.452	0.87964	691.493	0.91427
721.467	0.87903	692.55	0.91427
722.496	0.87914	693.557	0.91417
723.524	0.87893	694.625	0.91319
724.539	0.87843	695.649	0.91319
725.556	0.87823	696.747	0.9127
726.572	0.87813	697.771	0.9125
727.594	0.87783	698.853	0.9123
728.637	0.87773	699.956	0.91181
729.671	0.87753	700.99	0.91181
730.722	0.87712	702.092	0.91191
731.754	0.87733	703.114	0.91181
732.808	0.87682	704.166	0.91201
733.847	0.87682	705.318	0.91142
734.881	0.87632	706.416	0.91171
735.915	0.87622	707.508	0.91132
736.954	0.87632	708.57	0.91152
737.99	0.87602	709.589	0.91152
739.01	0.87622	710.807	0.91083
740.031	0.87562	711.882	0.91024
741.056	0.87562	712.95	0.91053
742.071	0.87471	713.962	0.90984
743.078	0.87481	714.981	0.90945
744.083	0.87552	716.074	0.90945
745.1	0.87471	717.309	0.90945
746.109	0.87481	718.404	0.90935
747.119	0.87441	719.436	0.90876
748.122	0.87401	720.446	0.90866
749.152	0.87471	721.478	0.90817
750.182	0.87391	722.519	0.90807
751.223	0.87391	723.528	0.90787
752.231	0.8735	724.548	0.90778
753.244	0.8734	725.588	0.90758
754.251	0.8729	726.598	0.90768
755.288	0.8729	727.609	0.90778
756.299	0.8728	728.651	0.90787
757.307	0.8728	729.66	0.90728
758.312	0.8729	730.739	0.90728
759.34	0.8729	731.868	0.90689
760.36	0.8724	732.885	0.90679
761.397	0.872	733.894	0.9063
762.438	0.8719	734.997	0.9062
763.472	0.8721	736.055	0.9064
764.497	0.87179	737.221	0.90551
765.512	0.87139	738.238	0.90581
766.529	0.87109	739.418	0.90571
767.535	0.87089	740.435	0.90541
768.547	0.87069	741.519	0.90551
769.564	0.87069	742.618	0.90551
770.579	0.87019	743.653	0.90561
771.599	0.87029	744.755	0.90502
772.631	0.86998	745.767	0.90502
773.682	0.87049	746.806	0.90502
774.718	0.86978	747.841	0.90492
775.78	0.86968	748.881	0.90482
776.81	0.86978	749.893	0.90433
777.847	0.86928	750.908	0.90463
778.862	0.86938	751.916	0.90433
779.871	0.86928	752.93	0.90364
780.882	0.86868	754.121	0.90394
781.906	0.86888	755.135	0.90423
782.919	0.86838	756.148	0.90374
783.935	0.86747	757.152	0.90315
784.942	0.86848	758.217	0.90335
785.961	0.86797	759.271	0.90344
786.996	0.86828	760.274	0.90335
788.015	0.86777	761.279	0.90325
789.066	0.86828	762.287	0.90344
790.113	0.86757	763.306	0.90276
791.157	0.86687	764.323	0.90315
792.177	0.86757	765.356	0.90344
793.193	0.86717	766.391	0.90305
794.214	0.86687	767.41	0.90207
795.254	0.86697	768.466	0.90207
796.284	0.86637	769.473	0.90236
797.334	0.86647	770.509	0.90246
798.346	0.86667	771.518	0.90187
799.353	0.86657	772.53	0.90138
800.364	0.86647	773.573	0.90187
801.395	0.86626	774.582	0.90148
802.407	0.86586	775.61	0.90177
803.415	0.86556	776.613	0.90128
804.423	0.86576	777.617	0.90138
805.439	0.86546	778.65	0.90128
806.452	0.86576	779.688	0.90128
807.492	0.86526	780.756	0.90128
808.512	0.86546	781.786	0.90079
809.523	0.86496	782.825	0.90039
810.528	0.86496	783.878	0.90079
811.541	0.86506	784.931	0.90118
812.572	0.86496	786.009	0.90079
813.58	0.86486	787.068	0.90039
814.591	0.86476	788.086	0.8998
815.639	0.86486	789.095	0.9001
816.685	0.86435	790.156	0.90049
817.731	0.86395	791.159	0.90049
818.739	0.86415	792.166	0.89921
819.781	0.86425	793.183	0.8997
820.798	0.86335	794.243	0.89941
821.819	0.86325	795.31	0.89931
822.84	0.86264	796.346	0.89961
823.848	0.86254	797.461	0.89941
824.866	0.86174	798.522	0.89902
825.903	0.86184	799.585	0.89911
826.919	0.86164	800.589	0.89843
827.939	0.86114	801.644	0.89862
828.948	0.86174	802.712	0.89872
829.983	0.86114	803.781	0.89813
831.155	0.86124	804.873	0.89813
832.171	0.86094	805.909	0.89803
833.197	0.86104	806.948	0.89724
834.221	0.86083	807.959	0.89685
835.436	0.86094	808.982	0.89656
836.515	0.86114	810.021	0.89685
837.594	0.86073	811.077	0.89646
838.617	0.86023	812.083	0.89636
839.659	0.85993	813.11	0.89724
840.692	0.86003	814.179	0.89656
841.772	0.85983	815.192	0.89665
842.795	0.85953	816.203	0.89715
843.826	0.85923	817.228	0.89636
844.865	0.85892	818.259	0.89665
845.928	0.85892	819.282	0.89587
846.994	0.85842	820.295	0.89596
848.052	0.85852	821.331	0.89626
849.075	0.85792	822.349	0.89567
850.12	0.85802	823.355	0.89606
851.136	0.85772	824.388	0.89626
852.195	0.85782	825.402	0.89498
853.244	0.85721	826.41	0.89518
		827.428	0.89567
		828.451	0.89508
		829.469	0.89419
		830.485	0.89331
		831.499	0.8939
		832.505	0.89341
		833.519	0.89281
		834.527	0.89281
		835.562	0.89193
		836.578	0.89203
		837.581	0.89183
		838.595	0.89213
		839.604	0.89154
		840.62	0.89154
		841.629	0.89203
		842.679	0.89183
		843.683	0.89085
		844.687	0.89104
		845.7	0.89085
		846.706	0.89094
		847.752	0.89154
		848.766	0.89065
		849.77	0.89134
		850.781	0.89085
		851.786	0.89085
		852.81	0.89075
		853.861	0.89065
		854.864	0.89006
		855.922	0.88996
		856.928	0.89016
		857.965	0.89026
		858.97	0.88996
		859.984	0.88957
		861.004	0.88907
		862.023	0.88907
		863.037	0.88907
		864.054	0.88839
		865.072	0.8878
		866.082	0.88898
		867.093	0.88789
		868.107	0.88799
		869.11	0.88789
		870.112	0.8873
		871.126	0.88711
		872.13	0.88809
		873.139	0.88799
		874.145	0.8872
		875.238	0.8873
		876.269	0.8872
		877.292	0.8873
		878.322	0.8874
		879.351	0.8875
		880.374	0.88691
		881.386	0.88701
		882.417	0.8877
		883.434	0.88652
		884.439	0.88652
		885.442	0.8872
		886.474	0.88691
		887.479	0.88681
		888.486	0.88671
		889.515	0.88691
		890.533	0.88652
		891.566	0.88612
		892.581	0.88583
		893.589	0.88573
		894.593	0.88602
		895.623	0.88583
		896.657	0.88583
		897.689	0.88543
		898.706	0.88593
		899.709	0.88504
		900.73	0.88524
		901.749	0.88465
		902.782	0.88465
		903.792	0.88346
		904.808	0.88307
		905.831	0.88406
		906.839	0.88278
		907.843	0.88297
		908.86	0.88258
		909.864	0.88327
		910.876	0.88425
		911.891	0.88327
		912.917	0.88356
		913.932	0.88307
		914.947	0.88287
		915.953	0.88297
		916.967	0.88317
		917.974	0.88327
		918.987	0.88337
		920.015	0.88287
		921.059	0.88297
		922.089	0.88219
		923.092	0.88258
		924.1	0.88189
		925.107	0.88159
		926.118	0.8813
		927.127	0.88071
		928.141	0.881
		929.153	0.88091
		930.162	0.88071
		931.171	0.88061
		932.184	0.88031
		933.211	0.88091
		934.23	0.88031
		935.236	0.88081
		936.253	0.88002
		937.261	0.88031
		938.272	0.88061
		939.278	0.87972
		940.304	0.87943
		941.308	0.87913
		942.316	0.87904
		943.32	0.87884
		944.358	0.87894
		945.361	0.87894
		946.409	0.87854
		947.419	0.87756
		948.422	0.87805
		949.426	0.87805
		950.447	0.87776
		951.469	0.87815
		952.533	0.87785
		953.553	0.87717
		954.594	0.87726
		955.649	0.87736
		956.654	0.87657
		957.686	0.87628
		958.704	0.87628
		959.712	0.87648
		960.721	0.87638
		961.731	0.87657
		962.746	0.87579
		963.761	0.87589
		964.765	0.87608
		965.768	0.87628
		966.772	0.87589
		967.819	0.87569
		968.858	0.87598
		969.882	0.87559
		970.899	0.87569
		971.908	0.8752
		972.917	0.8751
		973.946	0.8747
		974.986	0.87461
		975.997	0.87461
		977.003	0.8748
		978.025	0.8747
		979.035	0.8751
		980.068	0.8747
		981.106	0.87441
		982.112	0.87431
		983.125	0.87421
		984.133	0.87451
		985.161	0.87411
		986.164	0.87421
		987.179	0.87402
		988.194	0.87372
		989.227	0.87411
		990.263	0.87362
		991.3	0.87392
		992.303	0.87343
		993.331	0.87274
		994.369	0.87323
		995.387	0.87313
		996.394	0.87234
		997.404	0.87215
		998.427	0.87234
		999.431	0.87254
